# Supplementary material for: HLA‐DR⁺ Tumor Cells Show an Association with a Distinct Immune Microenvironment and CD8⁺ T‐Cell Exhaustion in HBV‐Associated Hepatocellular Carcinoma
Source: Adv Sci (Weinh). 2025 Jun 4;12(30):e02979. doi: 10.1002/advs.202502979 (PMC12376660; doi:10.1002/advs.202502979)
Supplement: Supplementary file 2 — Supplemental Table 1 [file ADVS-12-e02979-s001.xlsx]

## Sheet: Sheet1
ID	Age at diagnosis of liver cancer	Sex（M=male;F=female)	Hepatitis virus infection	Hepatitis virus infection	Course of viral infection 0（1-5）；1（5-10）；2（>10) Unit:year	Previous antiviral treatment（0=no;1=yes)	Current virus copy number（1=above normal;0=normal)	Virus copy number（IU/ml）	Virus copy number before treatment(1=above normal;0=normal)	Virus copy number（IU/ml）	Cirrhosis or not（1=cirrhosis;0=not)	Description of cirrhosis	Child-pugh gading	Treatment method（1=operation/2=targeted therapy/3=interventional therapy/4=immunotherapy /5=targeted therapy and immunotherapy/6=nothing)	Staging	AFP(μg/L)（before treatment)	AFP（1=＞7；0=≤7）（before treatment)	AFP(μg/L)（after treatment)	AFP（1=＞7；0=≤7）（after treatment）	CA199 in patients with unpathologically clear HCC	Presence/absence of vascular invasion (1=present; 0=absent)	Vascular invasion(NP=No pathology，0=No vascular invasion，1=Imaging shows vascular invasion，2=Pathological examination shows vascular invasion，3=Imaging and pathological examination show vascular invasion)	tumor size（cm）	Number of tumors	Whether there is recurrence (1=Yes; 0=No)	Status (1=progress, 2=no progress	Time (Month) (Progress Time - Diagnosis Time)	Status (1=death，2=survival	Time (month)
1	47	M	HBV	1	2	0	0		1	450000	1		B	3、5	A1	15270	1	87181	1	8.94	0	0（NP）	5.1	1		1	22
2	35	M	HBV	1			0	＜500	1	828	1	Pathological findings of cirrhosis	A	3、1、5	C	1966	1	217.2	1	6.59	1	3	12	3	1	1	30	0	60
3	66	M	HBV	1			0	＜500			1		A	1、3、5	B	788.8	1	5.81	0	58.43	1	2	7.8	3	1	1	18	0	56
4	48	F	HBV	1			0	＜500	0	＜500	1	Pathological findings of cirrhosis	A	1、3	A1	1.27	0	2.65	0		0	0（NP）	7.5	1	0	0	51	0	51
5	73	M	HBV	1		1	0	＜500	0	＜500	1		B	3	A1	998	1	3.95	0	64	0	0（NP）	2.5	1
6	52	M	HBV	1		0	1	683	0	＜500	1		A	3	A1	45.61	1	40.74	1		0	0(NP)	3.6	1		1	18	0	50
7	52	M	HBV	1	2	0			1	148000	1		A	1、3、2、4	A2	4.57	0	119.5	1		0	0（NP）	3	2		1	2	1	1
8	49	M	HBV	1	2	1	0	＜500	0	＜500	1		A	3	0	2.28	0	3.01	0	7.7	0	0（NP）	1.7	1		1	19	0	49
9	50	M	HBV	1			0		0	＜500	1	Pathological findings of cirrhosis	A	1、3、5	0	11.36	1	35959	1	21	1	2	2.8	1		1	1
10	55	M	HBV	1		0	0	＜500	1	2170000	1		A	3、2、3、5	B	52.02	1	1.58	0		1	1（NP）		＞3		1	4	1	51
11	54	M	HBV	1	2	0	0	＜500	0	＜500	1		A	1	A1	730.8	1	1.7	0	12.9	1	2	4.5	1	0	0	49	0	49
12	46	F	HBV	1			0	＜500	0	＜500	1		A	1	A1			8.71	1		1	2	3.38	1	0	0	49	0	49
13	40	M	HBV	1	2	1	0	＜500	1	124000	1		C	1、3	D	8.21	1	3.75	0		1	2	5.5	2	1	1	15	0	48
14	54	M	HBV	1	0	1	0	＜500			1		A	3	0	172.7	1	0.97	0	4.15	0	0（NP）	1	1	1	1	5	0	48
15	47	M	HBV	1	2	1	0	＜500	0	＜500	1		A	1、3、5、3	A1	2.05	0	17.67	1		0	0	13	1	1	1	4
16	73	M		0							0			3、2	A1	0.6	0	1.44	0		0	0（NP）	5	1	0	0	48	0	48
17	61	M	HBV	1		1	1	13600	0	＜500	1		A	3	A1	19.09	1	15041	1	16.3	0	0（NP）	2.7	1		1	9	1	12
18	65	M	HBV	1	2	1	0	＜500			1		B	3	B	200	1	1532	1	38.24	0	0（NP）	7.9	＞3		1	3	1	24
19	62	F		0			0	＜500			0	Splenauxe		1	A1	39.06	1	1.59	0	13.36	0	0（NP）	3	1	0	0	48	0	48
20	50	M	HBV	1			0	＜500	0	＜500	1		A	1、3	A1	2.75	0	2.09	0		1	2	4.5	1	0	0	47	0	47
21	62	M	HBV	1		0	0	＜500	0	＜500	1		A	3	0	1.45	0	2.31	0	9	0	0（NP）	1.4	1	1	1	5	0	46
22	64	M		0							0	Splenauxe	A	3、5	C	164.1	1	484.5	1	32.29	1	1（NP）	9.3	1		1	22	1	24
23	51	M	HBV	1			0	＜500	1	2780000	1		A	1、3	A2	25.6	1	11.13	1		1	2	2.7	2	1	1	6	1	40
24	63	M	HBV	1	2	1			0	＜500	1		B	1、3	A1	737.7	1	171.2	1		1	2	6	1	1	1	18	0	48
25	81	M	HBV	1			1	869	1	22500000	1		B	3	A1	14591	1	28606	1	515.2	0	0（NP）	5.6	1		1	3	1	8
26	57	M	HBV	1	2	0	0	＜500	1	23600	1		A	1、3、4	C	678.2	1	1621	0		0	1	4	3	1	1	9	1	12
27	70	M	HBV	1	2	0	0	＜500	0	＜500	1		B	3、2	B	1.2	0	9.64	1	2.26	0	0（NP）	3.5	＞3		1	10
28	54	M	HCV	2		0	0	＜500	1	1620898	1		A	1、2、3、5、3	B	1025	1	1.61	0		1	3	6	2	1	1	4	0	45
29	49	M	HBV	1		0			1	48501	1		B	3、2	C	87.57	1	977.6	1		1	1	4	1		1	9	1	33
30	60	M	HBV	1	2	1	0	＜500	1	1580	1		B	3、2	B	607	1	0.79	0	61	1	1（NP）		＞3		1	5	1	21
31	57	M	HBV	1	2	0			1	5380000	1		A	3、5	C	9.06	1	66.72	1		1	1（NP）	4.6	＞3		1	9	1	35
32	55	M	HBV	1		0	0	＜500	1	1230000	0			1、3、2、3	B	3.19	0	93.14	1	43	1	2	7.5	1	1	1	10	0	45
33	62	M	HBV	1			0	＜500	1	46300	1		B	1、3	C	12.46	1	174.1	1	28	1	0	0.8	1	1	1	8	0	47
34	55	F	HBV	1	2	0	0	＜500	0	＜500	1		A	1、3、5	C	127.6	1	6.93	0	18	1	1	4.5	1		1	2	1	34
35	53	M	HCV	2	0	1	0	＜500	1	7720	1		A	3、1、5	B	84.12	1	3.71	0		1	2	4	＞3	1	1	9	0	44
36	57	M		0							0			1、3、5	B	3.39	0	3.4	0	14	1	1	8	1	1	1	2	0	44
37	76	M	HBV，HCV	1，2	2	1	0,1	＜500 491000	0,1	＜500 605000	1		B	3、5	B	31.11	1	35.21	1	27.14	0	0（NP）		＞3		1	7
38	65	M	HBV	1					0	＜500	0			3、2	C	13.18	1	148.7	1	23.67	1	1（NP）	4	＞3		1	3
39	66	M	HBV	1			0	＜500	0	＜500	1		A	3	C	116.7	1	31.17	1		1	1（NP）		＞3		1	9	1	10
40	46	M	HBV	1	2	0	0	＜500			1		A	1、3、2	B	693	1	2.11	0		1	2	11	3	1	1	4	0	44
41	54	M	HBV	1	2	1			0	＜500	1		A	3、4	A1	2.26	0	3.2	0	11	0	0（NP）	3.2	1		1	13	0	43
42	56	M	HBV	1	2	1	0	＜500			1	Pathological findings of cirrhosis	A	1、3、5	B	270.5	1	1111	1		1	3	5	2	1	1	6
43	52	M	HBV	1	2	1					1		B	3、2、4	C	13906	1	17790	1	32	1	1（NP）		＞3		1	3	1	20
44	51	M	HBV	1			0	＜500	0	＜500	1		A	1、4	A1	157.7	1	601	1		1	2	8	1	1	1	2	1	19
45	80	F	HBV	1	2		0	＜500			1		A	5	C	121000	1	76132	1		1	1（NP）		1		1	3	0	44
46	60	M	HBV	1		0	0	＜500	1	947933	1		A	1、3、2、3	B	5.56	0	3.17	0	1	0	0（NP）	6.8	＞3	1	1	10	0	43
47	38	M	HBV	1	2	1	0	＜500	0	＜500	1		A	1、3	A1	1.37	0	2.48	0		0	0	2.8	1	1	1	39	0	41
48	53	M	HBV	1	2	0	0	＜500	1	434000	1		B	1、3	A	168	1	5.45	0	47.65	0	0(NP)	5.3	1	0	0	42	0	42
49	64	M	HBV	1	2	1	0	＜500			1		A	1、3	A1	1.46	0	3.95	0		0	0（NP）	3	1	0	0	43	0	43
50	61	M	HBV	1	2	0	0	＜500	1	29443708	1		A	3、5	B	5.67	0	439.6	1	53.52	0	0（NP）	5	2		1	4	0	42
51	57	M	HBV	1	2	1			1	＜500	0	Splenauxe		1、2、3、4	C	7673	1	84846	1	210	1	3	7	1	1	1	3	1	9
52	39	M	HBV	1			0	＜500	0	＜500	1		A	1、3、5	A1	176.8	1	121000	1	6.66	0	0（NP）	3	1	1	1	6	1	28
53	55	M	HBV	1		0	0	＜500	1	2820	0	Splenauxe		1、3、2	B	20476	1	55434	1		1	2	6.5	3	1	1	6	1	18
54	68	M	HBV	1	2	1	0	＜500	0	＜500	1		A	1	A1	1541	1	2.26	0		0	0	7	1	0	0	42	0	42
55	52	M	HBV	1					1	1240000	1		A	1、2	A1	27.29	1	2.19	0	35.66	1	2	3.6	1
56	67	F	HCV	2	0	0			1	2476725	1		A	2	C	5978	1	267.3	1		1	1（NP）						1	24
57	61	M		0							1		A	1、3	A1	2.3	0	2.18	0		0	0	7.5	1	1	1	3	1	18
58	53	F	HBV	1	1	1	0	＜500	1	140000000	1		C	3	D	172.6	1	30.09	1	34.06	0	0（NP）	2.3	3		1	4
59	64	M	HCV	2	2	1	0	＜500	0	＜500	0			3	A2	342.7	1	2.67	0	50.8	0	0（NP）	2.4	2		1	13	0	42
60	55	M	HBV	1	2	0	1	77000000	1	522	1		B	5	C	131.7	1	406.5	1	20	1	1（NP）	0.8	＞3		1	31	1	32
61	51	M	HBV	1			0	＜500	1	5440000	1		A	3、2、3	C	121000	1	121000	1		1	1（NP）	11.9	＞3		1	3
62	49	M	HBV	1			0	＜500	0	＜500	1		A	1、2	A1	7.17	1	6.09	0		1	2	8.87	1	1	1	12	0	42
63	57	F	HBV	1	1	1			0	＜500	1		A	3、4	A1	4.9	0	9.31	1	10	0	0（NP）	3.4	1	1	1	33	0	41
64	46	M	HBV	1	0	1	0	＜500	0	＜500	1		A	3、5	C	1057	1	3.95	0	13.38	1	1（NP）	7.3	＞3				0	49
65	48	M	HBV	1	0	1	0	＜500	1	735	1		A	1、5	0	1.83	0	93.5	1		0	0	1.8	1	0	0	41	0	41
66	44	M	HBV	1		0	1	5060	1	1760	0			3、5	C	308.9	1	2056800	1	14	1	1（NP）	8.3	＞3		1	4
67	59	M	HBV	1					1	2380000	1		A	3	C	3.3	0	＞60500	1		1	1（NP）	1.2	＞3		1	6
68	52	M	HBV	1		0	0	＜500			1		B	5	C	98.4	1	339.9	1	27	1	1（NP）	11.6	＞3		1	6	1	6
69	54	M	HBV	1	2	1	0	＜500	1	3410	0			3、5、3	B	2.41	0	16.72	1	52.14	1	1（NP）	10	＞3		1	17	1	25
70	40	M	HBV	1	2	0	0	＜500	1	30706287	1		B	5、3、5	C	30017	1	2.65	0	37.3	1	1（NP）	13	1		1	2	0	41
71	47	M	HBV	1	2	1	0	＜500	0	＜500	1		A	1、3	A1	1.2	0	1.25	0		0	0	6.7	1	0	0	41	0	41
72	57	M	HBV	1			0	＜500	1	29700	1		A	1、2	A1	6.02	0	2.3	0		1	2	3	1	1	1	12	0	41
73	57	F	HBV	1	2	1	0	＜500	0	＜500	1		A	1、5	A1	11.65	1	4.26	0		0	0（NP）	6	1		1	2	0	42
74	57	M	HBV	1	2	1	0	＜500	0	＜500	1	Pathological findings of cirrhosis	A	1、3、5、3、5	A1	121000	1	61649	1		1	2	7.9	1		1	3	1	20
75	58	F	HBV	1		0	0	＜500	0	＜500	1		A	3、2	C	2.69	0	4.35	0		1	1（NP）	7.9	1		1	16
76	67	F	HCV	2	2	0	0	＜500	1	1138049	1		B	3	B	26.02	1	13.58	1		0	0	3	＞3		1	6	0	40
77	48	M	HBV	1	1	1	0	＜500	1	102079	0	Splenauxe	A	3、5	C	1289	1	1520	1	32	1	1（NP）	5.9	＞3		1	8	1	16
78	50	F	HBV	1			0	＜500	0	＜500	1	Pathological findings of cirrhosis	A	1	A1	1562	1	1.46	0		0	0	3.5	1				0	39
79	70	F	HCV	2	1	1	0	＜500	0	＜500	1		A	1	C	669	1	113277	1	36	1	3	7.7	1				1
80	49	M	HBV	1	2	1	0	＜500	0	＜500	1		B	3	A1	13.82	1	11.62	1	16	0	0（NP）	2.6	1	1	1	9	0	40
81	58	F	HCV	2		1	0		0	＜500	1		B	3	A2	45.65	1	13.26	1	43.43	0	0（NP）	2.8	2		1	1	0	40
82	61	M		0							0			4、3、4、2、3、5、3、5	A1	2.09	0	2.06	0	38.6	0	0（NP）	8.5	1		1	27	0	40
83	67	F	HBV	1		0	1	77400			0	Portal hypertension		3、5	A1	37407	1	121000	1		0	0（NP）	3.6	1		1	5
84	51	M	HBV	1	2	1	0	＜500	0	＜500	1		A	3	A	4.87	0	1.75	0	19.49	0	0(NP)	2.35	2	1	1	2	0	39
85	56	M		0							1		A	1、5	C	2.29	0	1.98	0		1	3	9	1	1	1	9	0	39
86	66	M	HBV	1			0	＜500	1	1210	1		A	1、3、2、4	C	2089	1	369.1	1		1	3	6.6	1	1	1	6	1	22
87	83	M	HBV	1	2	1	0	＜500	0	＜500	1		B	3、2	C	127.9	1	4.24	0	33	1	1（NP）	4.3	＞3				0	40
88	43	M	HBV	1	2	1	0	＜500	0	＜500	1		A	1	A1			2.14	0		0	0	4.85	1	1	1	12	0	41
89	47	M	HBV	1	2	0	0	＜500	0	＜500	1		A	1	A1	25.2	1	1.31	0		0	0（NP）	2.1	1	0	0	39	0	39
90	53	M	HBV	1		0	0	185	1	884000	1		B	2	B	35.8	1	51567	1	27	1	1（NP）	3.6	＞3		1	3	1	3
91	55	M	HBV	1	2	1					1		A	3	A1	13.5	1	＞1000	1	12	0	0	3.3	1		1	36	0	39
92	62	F	HBV，HCV	1，2		0	0 ，0	＜500 ＜500	1，0	6610000,＜500	1		A	3	0	166.4	1	2.01	0	52	0	0（NP）	1.5	1
93	59	M	HBV	1	2	0					1		A	1	A1	1231	1	3.68	0	54.29	0	0	4.9	1		1	7	0	38
94	51	M	HBV	1	2	1	0	＜500	0	＜500	0			1、5	C	412.6	1	2.23	0	6.5	1	3	11	1	0	0	39	0	39
95	47	M	HBV	1	2	1	0	＜500	0	＜500	1		A	2	C	459.5	1	365.3	1	0.6	1	1（NP）	7	1		1	1	1	13
96	53	M	HBV	1	2	0	0	＜500	1	86300	1		A	1	A1	145.3	1	2.13	0		0	0	4.5	1
97	75	M		0							1		A	3	A1	1.41	0	3.53	0	43	0	0（NP）	5.5	1		1	4	0	38
98	50	M	HBV	1	2	0			1	12900000	1		B	1、4、5	A1	1721	1	855.2	1		1	2	3	1	1	1	12	1	29
99	58	F	HBV	1	0	1			1	32300	1		A	3	B	53.58	1	4.33	0	31	0	0（NP）	1.5	＞3	1	1	29	0	40
100	61	M	HBV	1					1	19800	1		A	3、2、3	C	2509	1	4631	1	18	1	1（NP）	5.5	＞3		1	4	1	4
101	56	F	HBV	1		0	0	＜500	1	9140	1		C	5	D	92.18	1	8.15	1	65	1	1（NP）	7.7	1		1	27	1	28
102	58	M	HBV	1	1	0	0	＜500	1	5771	1		A	5	B	13573	1	611.4	1	85	1	1（NP）	3.9	＞3		1	32	0	38
103	69	M		0							0			1、2、4	A1	7.19	1	1.12	0		1	2	8	1	1	1	5
104	53	M	HBV	1	1	1	0	＜500	1	67295	1		A	1	A1	18.09	1	6.4	0		0	0	4.5	1	0	0	38	0	38
105	61	M	HBV	1	2	1	0	＜500	0	＜500	1		B	3	0	365.3	1	164.8	1	5.2	0	0（NP）	1.9	1		1	2
106	40	M		0							1		B	3	A1	2571	1	39357	1	17.25	0	0（NP）	4.4	1		1	11	0	40
107	67	M	HBV	1		0	0	＜500	0	＜500	1		A	1、2、3	A1	7.15	1	7.91	1		1	2	9	1	1	1	9	1	30
108	58	M	HBV	1			0	＜500	0	＜500	1		A	5	C	2.41	0	1.47	0	58.74	1	1（NP）		＞3		1	12	1	14
109	70	M	HBV	1		0	0	＜500	1	60800000	1		B	3	0	24.09	1	8.88	1		0	0（NP）	2	1		1	3	1	15
110	57	M	HBV	1			0	＜500	0	＜500	1		A	3、5	A1	107581	1	60500	1	11.47	0	0（NP）	10.8	1		1	4	0	38
111	52	M	HBV	1	2	0			1	616	1		A	3	C	2.79	0	7.1	1	21	1	1(NP)	2.5	1		1	36	0	38
112	47	M	HBV	1	2	1	0	＜500	0	＜500	1		A	1	C	78098	1	5408	1		1	3	9	1	1	1	3	1	7
113	46	M	HBV	1	2	0	0	＜500	1	341145	1		B	5、3、4、3	C	18.1	1	116.4	1	23.18	1	1（NP）	19	1		1	13	0	39
114	31	M	HBV	1	2	0	0	＜500	1	488000	1		A	3、5、3	C	48.93	1	1069	1	11	1	1（NP）	7.5	＞3
115	68	M	HBV	1	2	0	1	29100	1	5910000	1		B	3、4	B	56.22	1	15.74	1	28	0	0（NP）	5.2	＞3		1	4	1	6
116	49	M	HBV	1	2	0	1	22200	1	680	1		B	3、4	B	10.18	1	16.2	1		1	1（NP）	8.2	＞3		1	1	0	1
117	41	M	HBV	1		0	1	3360			1	Pathological findings of cirrhosis	A	1、3	B	172.72	1	121000	1		1	2	15	2		1	2	1	2
118	70	F		0							0			3	C	262.9	1	105.1	1	17.24	1	1（NP）	6.9	＞3		1	7	1	14
119	68	M	HBV	1		0			1	8968	1		B	4	C	33313	1	45193	1	55.08	1	1（NP）				1	7	1	12
120	53	F		0							1		A	1	A1	4.42	0	5799	1		1	2	4	1	0	0	38	0	38
121	62	M		0							0	Splenauxe		1	A1	95.55	1	2.34	0		0	0	4	1	0	0	36	0	36
122	31	M	HBV	1							0	Splenauxe		3、2	C	2694	1	32737	1	14	1	1（NP）	7	＞3		1	4	1	28
123	55	M	HCV	2		0	0	＜500	1	9730000	1		B	3、5	C	2427	1	19.41	1		1	1（NP）	10	＞3		1	1	0	37
124	53	M	HBV	1		0	1	2390	0	＜500	1	Pathological findings of cirrhosis	A	1、4	C	2541	1	1.9	0		1	3	19	2	0	0	37	0	37
125	39	M	HBV	1		0	0	＜500	1	68400	1	Pathological findings of cirrhosis	B	1、5、3、4	C	45128	1	48869	1		1	3	20	1	1	1	16	0	36
126	42	M	HBV	1		0			0	＜500	1		A	3	C	4.96	0	15.67	1		1	1（NP）	9.7			1	1	1	3
127	52	M	HBV	1	2	1	0	＜500	1	885	1		B	5	C	53467	1	104214	1		1	1（NP）		＞3				0	1
128	74	F	HBV	1			0	＜500	0	＜500	1		A	1、2	0	3.19	0	3.11	0		1	2	1.5	1	0	0	38	0	38
129	64	M	HBV	1	0	1	0	＜500	1	1647666	1		C	3、5	D	109	1	4.73	0		0	0（NP）	2.7	2		1	11	0	38
130	50	M		0							1		B	3	A1	4.61	0	212.6	1	37	0	0（NP）	2.4	1		1	4	1	20
131	56	M	HBV	1		0	0	＜500	1	1210	0			2、5	C	6	0	3.41	0		1	1（NP）		＞3				1	17
132	66	F	HBV	1	2				0	＜500	0			3、5	A1	3.14	0	113	1	17.87	0	0（NP）	10.5	1		1	6	1	19
133	58	M	HBV	1		0	1	972	1	133488994	1		C	3、2	D	16.02	1	11.46	1	66.78	0	0（NP）	3.4	2		1	1	0	36
134	70	M		0							0			1	A1	219.7	1	8.7	1	84	0	0	8	1	1	1	5	1	13
135	62	F	HBV	1	2	1	0	＜500			1		A	3	0	3.92	0	2.93	0	45	0	0（NP）	1.9	1				0	35
136	66	M	HBV	1	2	1	1	2710	0	＜500	1		A	3、5	C	6086	1	362.3	1		1	1（NP）	10	＞3		1	10	1	32
137	59	M	HBV	1	2				0	＜500	1		A	3	B	3.98	0	3.28	0		0	0（NP）		＞3		1	6	0	36
138	64	F	HBV	1	2	1	0	＜500	1	9425	0			3、2	C	39976	1	8930	1	23.89	1	1（NP）	6.1	1		1	2	0	36
139	48	M	HBV	1	2	1	0	＜500	0	＜500	1		A	3	0	542.5	1	2.05	0		0	0（NP）	2	1		1	11	0	38
140	71	F	HBV	1		0			0	＜500	1		A	3、4、2	B	68088	1	17668	1	66	1	1（NP）	5.9	＞3		1	9	1	21
141	53	M	HBV	1	2	1			0	＜500	1		A	1、3、2、3、4、3	C	39.81	1	1.53	0		1	3	10.5	1		1	2
142	45	M		0							1		A	3	A1	3.63	0	2.4	0		0	0（NP）	2.2	1	1	1	3
143	67	F	HCV	2	2	0	0	＜500	0	＜500	1		A	1、3、2	A1	244	1	460.7	1		0	0	6.5	1	1	1	6	1	10
144	67	M		0							1		A	3、4	B	13794	1	8051	1	18.47	0	0（NP）		＞3		1	5	0	35
145	69	M	HBV	1		0	0	＜500	0	＜500	1	Pathological findings of cirrhosis	A	1、3	A1	879	1	2.56	0		1	2	5	1	0	0	36	0	36
146	29	F		0							1		A	1、5	C	528.1	1	49.8	1		1	3	7	1	1	1	6	0	36
147	53	M	HBV	1			0	＜500			0			3、5	A1	3.53	0	2.28	0	14.92	0	0（NP）	2.7	1	1	1	6	0	37
148	50	M	HBV，HCV	1，2	0	1	0	＜500			0	Postsplenectomy	A	3、1、5	C	9.57	1	7.38	1	30	1	1（NP）	1.9	＞3	1	1	26	0	36
149	70	M	HBV	1		0	0	＜500	0	＜500	1		B	1、4	A1	152.4	1	1590	1		0	0	4	1	1	1	33
150	65	M		0							1		B	3	C	3.38	0	1.87	0	1.6	1	1（NP）	3.8	＞3		1	1	1	24
151	63	M	HBV	1		0					1		A	3	B	525	1	5.53	0	1.25	0	0（NP）	9.8	＞3		1	1	0	35
152	65	M	HBV	1	2		0	＜500	1	1480	1		B	1、5	C	47.18	1	2.2	0		1	3	3	1	0	0	36	0	36
153	45	F		0							1		A	5、3、5	C	132.1	1	2882	1	7.93	1	1（NP）	13.4	＞3		1	8	0	36
154	47	M	HBV	1	2	0			1	47200	1		B	3	A1	916.5	1			40.12	0	0（NP）	3.2	1
155	62	M	HBV	1	2	0			0	＜500	1		B	3	B	269	1			67.46	0	0（NP）	10	＞3		1	3	1	3
156	68	F	HCV	2	2	2	1	＜500	0	＜500	0			1	A1	9269	1	7.44	1	16.13	0	0	5	1	0	0	35	0	35
157	65	M	HBV	1	2	1	0	＜500	0	＜500	0			1、3	A1	2.61	0	6.35	0		0	0	3.8	1	1	1	29	0	34
158	71	M	HBV	1	2	1	0	＜500	0	＜500	1		A	1、3、5	A1	4.18	0	4.13	0		0	0	3.5	1	1	1	3	0	37
159	51	M	HBV	1		0			1	1450000	0	Splenauxe		3、5	C	40.2	1	130.5	1	11.9	1	1（NP）	1.1	＞3		1	1
160	67	M	HBV	1	2	0	0	＜500	0	＜500	1		A	3、5	C	7.74	1	4.06	0	24	1	1（NP）	5	＞3		1	24	0	35
161	52	F	HCV	2	2	0	0	＜500	0	＜500	1		A	1	A1	6.83	0	14.85	1		1	2	7.5	1	1	1	4	1	5
162	64	F	HBV	1	0				0	＜500	0			1	A1	1124	1	2.59	0		0	0	3.2	1
163	56	M	HBV	1	2	0	0	＜500	0	＜500	1		A	3、4、5	A	308	1	10.24	1	11.37	0	0(NP)	5.6	1	0	0	36	0	36
164	54	M	HBV	1	2	1			0	＜500	1		A	3	0	1424	1	2.03	0	23.8	0	0（NP）	1.6	1	0	0	34	0	34
165	55	F	HBV	1	2	0	1	705			1		A	1	C	128.8	1	5.76	0		1	3	9	1				1	18
166	66	M	HBV	1	2	0	0	＜500	0	＜500	1		A	3、2	C	121000	1	121000	1	76.1	1	1（NP）	9.3	1		1	1	1	9
167	54	F	HBV	1	0	0	0	＜500	0	＜500	1		A	1	B	3.63	0	1.66	0		0	0	2.2	＞3	0	0	34	0	34
168	54	M	HBV	1	2	1			1	5140	1		B	3	C	121000	1			155.3	1	1（NP）		＞3		1	1	1	24
169	57	M		0							0	Splenauxe	B	5	B	1777	1	4457	1	8.59	0	0（NP）	6.8	＞3		1	5	0	1
170	69	M	HBV	1		0			1	752	1		A	3、4	B	27.86	1	6.03	0		0	0	4.8	＞3		1	3	0	34
171	60	M	HBV	1	0	1	0	＜500	0	＜500	1		B	1、3	A1	15.75	1	7.85	1		1	2	5	1				1
172	64	M	HBV	1		0	0	＜500	1	626	1		A	3、5、3	B	173.9	1	47089	1		1	1（NP）	6.2	＞3		1	7
173	64	M	HBV	1	1	1					1		A	1、5、3	A1			1.4	0		1	2	11.6	1		1	2	0	35
174	57	M		0							0			3	0	6.23	0	5.73	0	46	0	0（NP）	1.2	1		1	2	0	34
175	65	F	HBV	1		0	0	＜500	1	921767	1		B	3、4	C	13.22	1	819.9	1	11.34	1	1（NP）	1.6	＞3		1	13	0	34
176	70	F	HBV	1	2	0			1	2340	1		A	1、4、3	A1	64.33	1	1.76	0		1	2	3.5	1	1	1	8	1	31
177	57	M	HBV	1	2	0	0	＜500			1		A	1、3	B	3479	1	8418	1		1	1	7	＞3		1	6	1	9
178	72	F	HBV	1			0	＜500	1	1740000	1		A	1、3、2	0	5.64	0	2.42	0		0	0	0.8	1	1	1	7	0	35
179	56	M	HBV	1	1		1	＜500			1		B	3	C	75570	1	6642	1	47.56	1	1（NP）	4.19	＞3		1	9	1	27
180	58	M	HBV	1		0					1		A	3	C	98306	1	32910	1	34.24	1	1（NP）	9.3	＞3		1	1
181	73	M	HBV	1		0	1	＜500	1	1310000	1		A	1、2、3	B	47.36	1	17.88	1		0	0（NP）	3.7	＞3	1	1	16	1	34
182	72	M	HBV	1	2	1			0	＜500	1		A	5	C	20.74	1	4.01	0		1	1（NP）	2.1	＞3		1	2	1	4
183	49	M	HBV	1		0			0	＜500	1		B	1、3、2	0	9.56	1	4.48	0		0	0	2	1	1	1	4	0	36
184	47	M	HBV	1	0	1	0	＜500	0	＜500	1		A	1、2、3	A1	168.2	1	11.38	1		0	0	7.5	1		0	35	0	35
185	47	F	HBV	1		0	0	＜500	0	＜500	0	Splenauxe		3、1、2、3	A1	53545	1	1.32	0		1	2	7	1	1	1	15	0	34
186	46	M	HBV	1	0	1	0	＜500	0	＜500	1		A	1、3	A1	43.13	1	5.38	0		0	0	2.5	1	1	1	5	0	34
187	53	M	HBV	1	2	1	0	＜500	0	＜500	1		A	1、3、5	C	220.9	1	3122	1		1	3	4.5	1	1	1	8
188	60	M		0							0			3	C	6.75	0	6.01	0	191	1	1（NP）	11.7	＞3		1	10	1	30
189	34	M		0							0			3、5	B	0.81	0	1.24	0	14.51	1	1（NP）	12	＞3		0	34	0	34
190	49	F	HBV	1		0					1		B	5	C	2.2	0	1.87	0	29.32	1	1（NP）	10.1	1		1	15	0	33
191	57	M	HBV	1	0	1	0	＜500	0	＜500	1		A	3、5	C	2	0	2.23	0		1	1（NP）	5.8	＞3		1	3	1	24
192	56	M	HBV	1	2	1			1	5560000	1		A	1、3、5	A1	22737	1	0.95	0		1	2	7	1	1	1	1	0	35
193	52	F	HBV	1	2	1					1		A	3	0	81.55	1	2.66	0		0	0（NP）	0.7	1	1	1	3	0	33
194	56	M	HBV	1	2	0	0	＜500	1	1270000	1		A	1、3、5、3、5	C	76433	1	0.87	0		1	3	9	1		1	2	0	33
195	64	M	HCV	2		0	0	＜500	1	7800000	1		A	5、3	B	14493	1	119688	1		1	1（NP）	5.5	＞3		1	1	1	6
196	54	M	HBV	1	1	1	0	＜500	0	＜500	1		A	3	A1	1.29	0	1.47	0	12.07	0	0（NP）	2.9	1		1	6	0	33
197	38	M	HBV	1			0	＜500	1	3630	1		B	1、3、5、3、5	C	9094	1	430.1	1		1	3	14	1		1	2	1	21
198	54	M	HBV	1	0		0	＜500	1	83015	1		B	3、5、3	0	106.5	1	1943	1	16.15	0	0（NP）	1.8	1	1	1	8	0	33
199	55	M	HBV	1	0	1	1	634	1	154000	1		B	3、2	A1	2.94	0	44507	1		0	0	2.1	1	1	1	3	1	3
200	64	M	HBV	1	2	1	0	＜500	0	＜500	1		A	1、5	C	1183	1	1.51	0		1	1	6.5	1	1	1	4	0	33
201	51	M	HBV	1	0	1					1		B	3	C	2002	1	4935	1		1	1（NP）	10.5	1		1	6	1	12
202	39	M	HBV	1	2	1	0	＜500	0	＜500	1		C	3	D	11.09	1	102.4	1	21.91	1	1（NP）	1.3	1		1	2	1
203	78	F	HBV	1		0	1	2160	1	2720000	1		B	3	B	25050	1	7583	1		1	1（NP）	5.3	＞3		1	2	1	15
204	43	M	HBV	1	2		0	＜500	1	27100	1		A	3、2	A1	56.71	1	3.83	0	41.76	0	0（NP）	2.1	1	1	1	20	0	33
205	58	F	HBV	1	2	0	0	＜500	1	492000	1		A	1	A1	1.82	0	2.12	0		0	0（NP）	3.3	1	0	0	33	0	33
206	66	M	HBV	1	2	1	0	＜500	0	＜500	0	Splenauxe	A	3	C	2.04	0	2.79	0	4.69	1	1（NP）	11.7	2		1	19	1	20
207	70	M		0							1	Pathological findings of cirrhosis	B	1、3	B	888.1	1	790.3	1	26.42	1	2	10	2	1	1	22	1	27
208	75	F	HCV	2	0	1	0	＜500	0	＜500	1		A	1、3、4	B	11.78	1	6.56	0		0	0	3.5	3	0	0	34	0	34
209	51	M	HBV	1	0	1	1	629			1		A	1、3、5	B	4275	1	2393	1		1	2	4	2		1	2	1	30
210	54	M	HBV	1		0			1	10900000	1		B	1、4	B	559	1	36.15	1		1	2	6	2	1	1	3
211	55	M	HBV	1	0	1	0	＜500			1		A	3、5	C	8.59	1	24.3	1		1	1（NP）	18.6	1		1	4	1	10
212	56	M	HBV	1		0	0	＜500	1	37800	1		A	3、2	B	2.52	0	3.1	0	22.18	0	0（NP）	8.5	＞3		0	33	0	33
213	71	M	HBV	1	2	1					0	Splenauxe		3、2	B	6.72	0	3.03	0		0	0（NP）	1.4	＞3				1	15
214	44	M		0							1		C	3、4	D	2355	1	13830	1		0	0（NP）	6.1	2		1	2
215	51	M	HBV	1		0	0	＜500	1	26600000	1		B	3、2	A1	45545	1	121000	1	51	0	0（NP）	4.5	1		1	7
216	35	F		0							0			1、5	A1	170.9	1	1.4	0		1	2	17	1	0	0	33	0	33
217	65	M		0							1		A	3、5	A1	5893	1	84727	1	62.44	0	0（NP）	10	1		1	3	1	10
218	39	M	HBV	1	1	1	0	＜500	0	＜500	1		A	1、3、2	A	23.05	1	0.88	0	25.77	1	2	7.9	1	1	1	11	0	33
219	58	F	HCV	2			0	＜500	1	41600	1		B	3、5	B	12664	1	2.52	0	35.8	0	0（NP）	8	＞3		1	3	0	32
220	58	M	HBV	1	2	1	0	＜500	0	＜500	1		A	1	A1	12577	1	2.98	0		0	0	6.8	1	1	1	10	0	32
221	61	M	HCV	2	1	1	0	＜500	0	＜500	0			3、2	0	2.38	0	3.2	0		0	0（NP）	1.5	1	0	0	31	0	31
222	53	M	HBV	1		0			0	＜500	1		C	5	D	1102	1	11079	1	316	1	1（NP）	4.1	＞3		1	3	1	3
223	55	M	HBV	1		0	0	＜500	0	＜500	1		B	3	A1	3.41	0	3.89	0	16.8	0	0（NP）	2.3	1	1	1	3	0	31
224	38	M	HBV	1			0	＜500	1	3590000	0			3、5	C	12100	1	60500	1	18	1	1（NP）	11.6	1		1	3
225	39	M		0							0			3、5、3	C	9398	1	1689	1		1	1（NP）	12.1	＞3		1	4	0	33
226	53	M	HBV	1	2	1			0	＜500	1		A	3	B	17.46	1	1.71	0	17.59	1	1（NP）		＞3		0	31	0	31
227	56	M	HBV	1			0	＜500	1	2540000	1		B	5	C	152.46	1	2.21	0	26.38	1	1（NP）		＞3		1	2	0	32
228	55	M	HBV	1	2	1			0	＜500	1		A	3、5、3	C	328.6	1	211.8	1	11.13	1	1（NP）	6.1	1		1	3	1	8
229	62	M	HBV	1	0	0	0	＜500	1	885000	1		A	3、5	C	44.41	1	1072	1	90.4	1	1(NP)	1.8	1	1	0	30	0	30
230	57	M	HBV	1	1	1			0	＜500	1		A	1、3、5	A1	21.38	1	1.76	0		0	0	11	1	1	1	6
231	63	M	HBV	1	2		0	＜500	0	＜500	0			5、1、3、2	C	190.83	1	1025	1		1	3	14	1	1	1	20	0	31
232	53	M	HBV	1	2		0	＜500	0	＜500	1		B	5、肝移植	C	3005	1	31.39	1	5.23	1	1（NP）	7.7	1		1	1	1
233	58	M	HBV	1	2	1	0	＜500	1	589	1		A	1、5	0	370.6	1	22.5	0	8.22	0	0	1	1	1	1	7	0	32
234	73	F		0							0			3	A1	1.43	0				0	0	9.2	1		1	4	1	4
235	55	M	HBV	1	2	0	0	＜500	0	＜500	1		B	1、2	A	1.06	0	1.87	0	5.39	1	2	9.3	1	1	1	9	0	31
236	51	F		0							1		A	1、5	A1	84.42	1	28.53	1		0	0	7.5	1	1	1	1	0	30
237	58	M	HBV	1	2	1	0	＜500			0			2、3、5	C	196	1	624	1	42.48	1	1（NP）		1		1	12	0	31
238	39	M	HBV	1	2	0	0	＜500	1	10200	1		B	1、3、5	B	16112	1	7978	1		1	1（NP）	4.4	1	1	1	9	1	15
239	73	F	HBV	1	2	0	0	＜500	1	1840	1		A	3、2	B	56.22	1	3.07	0	51.65	0	0（NP）		＞3		1	11
240	77	M		0							1		A	3、4、5	B	3.82	0	2.38	0	19.98	1	1（NP）		＞3		1	3	0	31
241	54	M		0							0			3、5	C	14.47	1	1.6	0	12.1	1	1（NP）	15.5	1		1	9	1
242	58	M	HBV	1	0	0	0	＜500			1		B	3、5	C	333	1	12.17	1	72.45	1	1（NP）		＞3		1	3	1	5
243	59	M	HBV	1	2	1	0	＜500	0	＜500	1		A	1、3、5	C	232.5	1	16840	1		1	3	3.5	1		1	6	1	19
244	69	F	HBV	1	2	0	1	1430	1	1150000	1		B	3、2	A1	33544	1	8828	1	35.84	0	0（NP）	10	1		1	1	1	6
245	62	M	HBV	1	2	0			1	3670	1		A	3、1、5、1	B	2062	1	3047	1		1	3	5.7	＞3		1	4	0	30
246	56	M	HBV	1	2	0	0	＜500	1	27000000	1		A	1、5	A1	39.08	1	3.37	0		1	2	3	1	1	1	8	0	31
247	69	F	HBV	1	2	1	1	3620	1	1770	0	Portal hypertension		5	C	174.99	1	22586	1		1	1（NP）	巨大占位	1		1	7	1
248	69	F		0							0			1	B	35445	1	2510	1		1	3	8	＞3
249	51	M		0							0		B	1、4、5、4	C	＞121000	1	2086	1	7.11	1	3	17	1	1	1	7	0	29
250	48	M	HBV	1	2	1					1		B	3	A1	120	1			85.75	0	0（NP）	5	1
251	49	M	HBV	1	2	0	1	1230			1		A	3、2	B	3253	1	8138	1	0.6	1	1（NP）		＞3		1	1	1	7
252	63	M	HBV	1					1	136000000	1		B	4	C	1062	1			39	1	1		＞3		1	4	0	31
253	53	M	HBV	1		1	0	＜500	1	638	1		B	3	B	370.7	1	52.33	1	37.16	1	1（NP）	10	＞3		1	1	1	14
254	46	M	HBV	1	1	1	0	＜500	0	＜500	1		A	3、5	C	147	1	2.8	0	23.54	1	1（NP）	8.5	1	1	1	8	1	10
255	48	M	HBV	1	1	1			1	1987	1		B	3	A1	26.03	1	21.09	1	41.53	0	0（NP）	13.7	1		1	1	1	4
256	52	M	HBV	1	1	1	0	＜500	1	540	1		B	3、2	C	18208	1	2.09	0	30.38	1	1（NP）	8.1	2				0	31
257	51	M	HBV	1	2		0	＜500	0	＜500	1		C	3、5	D	33.3	1	12.97	1	116	0	0（NP）	3.8	1		1	23	0	30
258	64	M	HBV	1	0	1			0	＜500	0			1、3、2	B	3.92	0	2.14	0		0	0	3.6	3	1	1	4	0	31
259	53	M	HBV	1					1	59700	1		A	1、2	A1	91.97	1	15.12	1		1	2	12	1
260	69	M	HBV	1	0	0	0	＜500	1	257000000	0			4、5	A	56.06	1	3.96	0	19.42	0	0(NP)	2.5	1	0			0	15
261	44	M	HBV	1		1	0	＜500	0	＜500	1		A	3	A1	439.8	1	15.52	1	＜0.6	0	0（NP）	2.45	1	1	1	31	0	31
262	41	M	HBV	1	1	1	0	＜500	0	＜500	0			1、3	A1	3424	1	3	0		0	0	4	1	1	1	21	0	31
263	51	M	HBV	1					0	＜500	1		A	3	C	3.36	0	8.45	1	37	1	1（NP）	7.5	＞3		1	30	0	31
264	49	M	HBV	1	2	0	1	112600	1	6470	0			2、5	C	2.71	0	3.13	0	15.84	1	1（NP）		＞3		1	4	1	26
265	37	M	HBV	1	2	0	1	6830	1	8020	1		B	3、5	B	39.53	1	9.31	1	350	0	0（NP）		＞3		1	5	1	6
266	64	M	HBV	1	2	1			0	＜500	1		A	1	A1	1.01	0				0	0	2.5	1				0	31
267	51	M	HBV	1	0	1			0	＜500	1		A	1、4	A1	241	1	0.98	0	10.76	1	2	3.6	1	0	0	31	0	31
268	50	M	HCV	2		0			0	＜500	0			3、2	C	102.64	1	101.4	1	52	1	1（NP）	12.4	＞3		1	1
269	51	M	HCV	2	2	0	0	＜500	1	4530000	1		B	3	0	426.8	1	987	1	6.01	0	0（NP）	2	1		1	8	1	24
270	63	M	HBV	1			0	＜500	1	27400000	1		A	3、5	C	40.49	1	3.52	0	52.13	1	1（NP）	11.7	1		0	30	0	30
271	50	M	HBV	1			0	＜500	1	4560000	1		B	3、5	B	93.87	1	1196	1	24.78	0	0（NP）	3.9	＞3		1	9	0	30
272	68	M	HBV	1	2	0			1	1181	1		B	3	B	34.48	1			39.78	0	0（NP）		＞3				1	24
273	53	M	HBV	1	2	1			0	＜500	1		B	2	C	9.18	1			37.37	1	1（NP）		＞3				1
274	75	M	HBV	1	2	1	1	565	0	＜500	1		A	3	C	6.3	0	599	1	6.17	1	1（NP）	4.7	1		1	1	1	6
275	67	M		0							0			3	A1	97162	1	121000	1	17.45	0	0（NP）	13.5	1		1	4	1	14
276	71	M	HBV	1	2	0	0	＜500			1		B	3、5	B	193.3	1	661.7	1	31.93	0	0（NP）	7.4	＞3				1	29
277	59	M	HBV	1	2	1	1	50100	0	＜500	1		A	1、5、3、5	0	9.54	1	18.31	1		0	0	2	1	1	1	26	0	29
278	53	M	HBV	1			0	＜500	1	3850	1		A	1、3、5、3	A1	2763	1	878	1		0	0	4	1	1	1	12	1	22
279	54	M	HCV	2		1			0	＜500	1		B	3	0	7.98	1	15.29	1	17.12	0	0（NP)	1.5	1		1	1
280	59	F	HBV	1	1	1	0	＜500	0	＜500	1		B	3、2	B	17.52	1	73.09	1	0.6	0	0（NP）	7.1	4		1	10
281	66	M	HCV	2	0	1	0	＜500			1		B	3、5	C	14039	1	13220	1	11	1	1（NP）	11	＞3		1	5	1	5
282	53	M	HBV	1	2	0					1		B	3	0	1372	1	26.98	1		0	0（NP）	2	1		1	1	1	12
283	44	M	HBV	1							0			1	A1	5.12	0	2.77	0		0	0	3.5	1	0	0	30	0	30
284	57	F	HBV	1	2	1	0	＜500	0	＜500	1		B	1、3	A1	247.7	1	4.42	0		0	0	3.5	1	1	1	19	0	28
285	71	M	HBV	1	2	1			0	＜500	1		A	3	0	125.8	1	3.53	0	18.86	0	0（NP）	1.6	1	1	1	3	0	28
286	59	M	HBV	1	2	1	0	＜500	1	6540	1		A	1、5	A1	177	1	60500	1	0.6	0	0（NP）	巨大	1		1	26	0	28
287	59	M		0							0			3、2	0	165.7	1	4.89	0	15.25	0	0	2	1	0	0	29	0	29
288	53	M	HBV	1	2	0	0	＜500	1	11500000	1		A	1、3	C	33888	1	4284	1	21.49	1	3	11.5	1	1	1	24	1	24
289	50	M		0							1		A	3、4	A2	241.2	1	146.7	1		0	0（NP）	1.7	2		1	8	0	29
290	67	M	HBV	1	1	1	0	＜500	1	1920000	1		B	3、5	0	80.97	1	4457	1	144.2	0	0（NP）	1.9	1		1	27	0	28
291	53	M	HBV	1	2	0	0	＜500	0	＜500	1		A	3、5	C	84.6	1	137	1	6.87	1	1（NP）		＞3		1	1
292	62	M		0							1		A	1、5、3、5	A	9.24	1	5.41	0	31.03	1	2	7	1	1	1	5	0	29
293	47	M	HBV	1	2	0			1	1290	0	Portal hypertension		3、5	C	2980	1	5689	1	12.21	1	1（NP）	11.5	1		1	2	1	14
294	42	M	HBV	1			0	＜500			1		A	3、5、1、3	C	19.04	1	2271	1		0	0	7.1	1	1	1	28	0	28
295	48	F	HBV	1	2	0	0	＜500	1	278000	1		B	1、2	A1	658.1	1	2.2	0		0	0	8.5	1	0	0	28	0	28
296	57	M	HBV	1	2	1	0	＜500	0	＜500	1		A	3、2	A1	213	1	8.3	1	25.37	0	0（NP）	3.3	1	1	1	6	0	29
297	58	F	HBV	1	2	0	0	＜500	1	9422022	1		B	3、5	0	7.19	1	7.6	1		0	0（NP）	1.9	1		1	16	1	20
298	54	M	HCV	2		1					1		A	3	A1	78	1	208	1	7.35	0	0（NP）	2.8	1	1	1	6	0	29
299	68	M		0							0			5	B	1.67	0	1.54	0		1	1（NP）	6.7	＞3				1	17
300	41	M	HBV	1	2	1			1	2530	0	Splenauxe,Portal hypertension		5	C	121000	1	121000	1	27.57	1	1（NP）	7.1	＞3		1	2	1
301	58	M	HBV	1	2	0	0	＜500			1		A	1、5	A1	1.66	0	1.33	0		0	0	4.5	1	0	0	29	0	29
302	68	M	HBV	1			0	＜500	0	＜500	1		A	1、3、2	A1	34.86	1	3.18	0		1	2	3.5	1	1	1	5	0	28
303	65	M	HBV	1	2	1					1	Pathological findings of cirrhosis	A	1、5	C	2042	1	29.15	1		1	3	11	1	1			1	16
304	41	M	HBV	1			0	＜500	1	403000	0			1、2、3、5	A	20927	1	12570	1		1	2	14.1	1	1	1	15
305	44	M	HBV	1	2	0			1	8796	0			5、3	A	2094	1	＞60500	1	506.25	0	0(NP)	8.3	1	0	1	10	1	8
306	19	M		0							0		A	1、5	A	4.35	0	2.54	0	0.612	0	0	8	1	0	0	27	0	27
307	36	M	HBV	1	0	1	0	＜500	1	7478	1		A	1、5、3、5	B	3.77	0	2.23	0		1	2	3.3	＞3	1	1	27	0	27
308	40	M	HBV	1	2	1	0	＜500	0	＜500	1		B	3、5	C	10651	1	97826	1		1	1(NP)	4	1	0	1	4
309	52	M	HCV	2	2	1	0	＜500	0	＜500	1		B	3	A	7.22	1	22.1	1	13.93	0	0(NP)	4	1	0	1	22	0	27
310	70	M	HBV	1	1	0	0	＜500	0	＜500	1		A	3、5	0	5.85	0	8.32	1	19.94	0	0(NP)	1.9	1	0	0	26	0	26
311	40	M	HBV	1	1	0	0	＜500	0	＜500	1		B	3	0	301	1	18.52	1	11.15	0	0	1.3	1	0	0	26	0	26
312	55	M	HBV	1	2	0	0	＜500	0	＜500	1		A	1、5	A	12.89	1	524.1	1	21.83	1	2	7	1	0	1	11
313	56	M	HBV	1	0	1	0	＜500	0	＜500	1		B	3、2	A	1.42	0	0.72	0	68.27	0	0(NP)	4.7	1	0	0	28	0	28
314	70	F	HBV	1	0	1	0	＜500	0	＜500	1		B	3、5	C	＞121000	1	＞121000	1	324.3	1	1(NP)	14	＞3	0	1	2
315	39	M	HBV	1	0	0	0	＜500	1	630000	1		A	1、2	C	42740	1	88675	1	13.13	1	3	5.6	＞3	1	1	10	1	10
316	66	M	HBV	1	0	0	0	＜500	1	1250	1		A	3	B	56.35	1	2.69	0		0	0(NP)	0.7	＞3	1	1	28	0	26
317	60	M	HBV	1	2	0	0	＜500	1	1290	1		B	1、5	A	13.61	1	23.94	1	34.2	1	2	37	1	0	1	7	1	7
318	52	M	HBV	1	2	1	0	＜500	0	＜500	1		B	3、5	C	28.94	1	7.11	1	2.72	1	1(NP)	8.1	＞3	0	0	26	0	26
319	28	F	HBV	1	0	1	0	＜500	1	7250	0			1	A	175.9	1	2.75	0	11.07	1	2	2.5	1	0	0	28	0	28
320	55	M	HBV	1	0	1	1	187935796	1	53430	1		C	5、3、5	D	1819	1	1.47	0	278.6	0	0(NP)	2.5	2	1	1	10	1	17
321	51	M	HBV	1	0	0	0	＜500	1	2420	1		B	3、2、5	C	90697	1	117528	1	93.12		1(NP)	3.5	1	0	1	2	1	5
322	47	M	HBV	1	0	0	0	＜500	1	1730000	1		B	3、5	A	2096	1	13732	1	47.97	0	0(NP)	7.1	1	0	1	17	1	7
323	59	M	HBV	1	1	1	0	＜500	0	＜500	1		A	3	A	1.53	0	2.58	0		0	0(NP)	2.3	1	0	1	7	0	26
324	53	M	HBV	1	2	0	0	＜500	0	＜500	1		A	3	0	1.3	0	0.76	0	5.06	0	0(NP)	1.3	1	0	0	26	0	26
325	56	F	HBV	1	2	0	1	1380	1	108000000	1		A	3、5	A	47.68	1	7.71	1	12.7	0	0(NP)	4.3	1	0			1	3
326	55	F	HBV	1	0	0	0	＜500	0	＜500	0			3、5	B	2.7	2	2.24	0	54853	0	0(NP)	11	＞3	1	1	2	1	25
327	58	M		0							0			1、4、5	A	26684	1	3.43	0	14.22	1	2	10	1	0	1	25	0	25
328	54	M	HBV	1	2	0	0	＜500	1	8360	1		A	1、3	C	780.4	1	1131	1	30.54	1	3	13.1	＞3	0	1	1	1	23
329	77	M	HBV	1	0	0	1	563	0	＜500	0			3、2、4	C	＞121000	1	＞121000	1	17.16	1	1(NP)	12.9	1	1	1	2	0	25
330	62	M	HBV	1	2	1			1	1784	1		A	3	A	7.68	1	5.8	0	36.53	0	0(NP)	2.9	1	1	1	5	0	28
331	59	F	HCV	2	0	0	0	＜500	0	＜500	1		A	1、3	A	4096	1	153.9	1	1.01	0	2	6.5	1	0	1	12	0	27
332	41	M	HBV	1	1	1	0	＜500	0	＜500	1		B	3、5	B	3.43	0	242	1	14.14	0	0(NP)	2.4	＞3	0	0	26	0	26
333	55	M	HBV	1	0	1	0	＜500	0	＜500	1		A	3、5	A	10.2	1	3.55	0	42.79	0	0(NP)	4.2	1	1	1	5	0	26
334	45	M	HBV	1	2	0	0	＜500	1	1732279	1		A	3、2、5	B	7946	1	9815	1	25.92	0	0(NP)	7.2	＞3	1	1	13	0	25
335	60	M	HBV	1	0	0	0	＜500	1	261000	1		A	1	A	6.48	0	2.41	0	10.65	0	0	2.8	1	0	1	3	0	26
336	61	M	HBV	1	2	1	0	＜500	1	925	1		A	2、3、2	A	258.2	1	753.8	1	42.35	1	2	3.5	1	0	0	25	0	25
337	67	M	HBV	1			0	＜500	1	851	0			1、5、3、5	A	1.64	0	3.47	0	9.56	1	2	7.2	1	1	1	10
338	55	F	HBV	1	2	1	0	＜500	0	＜500	1		A	1、5	B	21.43	1	17.95	1	14.37	0	0(NP)	2.5	＞3	1	1	24	0	27
339	45	M	HBV	1	0	0	0	＜500	1	19266567	1		B	3、5	C	＞121000	1	2.65	0	17.9	1	1(NP)	12.4	＞3	无	0	28	0	28
340	71	F	HCV	2	2	1					1		A	3、5	A	161	1	432.2	1	12.71	0	0(NP)	10.4	1	0	1	18	0	25
341	64	M	HCV	2	1	1	0	＜500	0	＜500	1		A	5、3、1	B	23816	1	1.72	0	21.23	0	0	6	＞3	0	0	27	0	27
342	53	M	HCV	2	0	0	1	8500000	1	36000000	1		A	1、2、5	C	8.11	1	7.18	1	22.99	1	3	8	1	1	1	22	0	25
343	50	M	HBV	1	2	1	0	＜500	0	＜500	1		A	5、1、5	C	3.16	0	288.6	1	303.41	1	1	10	＞3	0	0	25	0	25
344	64	M	HBV	1	2	0	0	＜500	0	＜500	1		A	5	B	5.5	0	7.99	1	73.8	0	0(NP)	4.9	＞3	0	1	5	1	15
345	47	M	HBV	1	1	1			1	2510000	1		A	1、5	A	4.25	0	10.97	1	77.01	0	0(NP)	5.9	1	1	1	7	1	13
346	67	M	HCV	2	2	1					1		B	3、5	C	2.8	0	2.63	0	2667	1	1(NP)	4.1	1	0	1	24	0	27
347	51	M	HBV	1	0	0					1		C	1、3、5	D	3.95	0	2.12	0	82.74	1	2	8.6	1	0	1	25	1	27
348	59	M	HBV	1	2	1	0	＜500	0	＜500	0			5	C	25997	1	5113	1	2.58	1	1(NP)	5.6	1	0	0	26	0	26
349	62	M	HBV	1	2	0					0			3、5	B	25.4	1	5.17	0	40.62	0	0	10	＞3	0	1	4
350	74	M	HCV	2	0	0	0	＜500	1	4890000	1		C	5	D	98.49	1	14.05	1	29.3	1	1(NP)	5.5	＞3	0	1	2	1	5
351	53	M	HBV	1		0	1	5855	1	170000	1		C	6	D	179.2	1	未测		86.09	1	1(NP)	6.8	1	0	1	1	1	3
352	54	M	HBV	1	2	0	1	965	1	1180000	1		B	1、2、5、3、5	A	55126	1	2.86	0		1	2	20	1	0	0	26	0	26
353	53	F	HBV	1	2	0	0	＜500	0	＜500	1		B	1	C	1.1	0	1	0	19.27	1	1(NP)	1.6	1	0	0	25	0	25
354	47	M	HBV	1	1	1	0	＜500	0	＜500	0			1、5	C	18.84	1	350.6	1	700.8	1	3	0.5	1	1	1	4	1	10
355	41	M	HBV	1	0	1			1	217000	1		A	3、2、3	0	224	1	12.17	1	27.98	0	0(NP)	0.8	1	1	1	23	0	25
356	60	M	HBV	1	1	1	0	＜500	0	＜500	1		A	1、2	A	2.19	0	2.37	0	1.93	1	2	7.2	1	0	0	27	0	27
357	59	M	HBV	1	0	0			1	1330	1		A	1、2	A	5.59	0	3.61	0	109.5	0	0	7.1	1	0	0	26	0	26
358	53	F	HCV	2	1	1	0	＜500	0	＜500	0			1、2、5	A	1.4	0	2.09	0	14.74	0	0	7.5	1	0	0	24	0	24
359	62	F	HCV	2	0	0			1	2202402	1		B	3、5	C	7152	1	99.53	1		1	1(NP)	2.6	1	0
360	64	F	HBV	1	2	1	0	＜500	0	＜500	0			1、3	A	15.24	1	2.2	0	7.63	0	0	3.2	1	0	0	26	0	26
361	44	M	HBV	1	2	0	0	＜500	1	117000	1		B	3	A	8.05	1	2.23	0	38.98	0	0(NP)	4.8	1	0	1	23	0	24
362	62	F	HBV	1	2	1					1		C	3、5	D	49.89	1	70.51	1		0	0(NP)	3.1	0	1	1	1	1	4
363	53	M	HBV	1	2	1	0	＜500	0	＜500	1		A	3、5	C	60.82	1	20.49	1	32.59	1	1(NP)	2	＞3	1	1	24	0	24
364	60	M	HBV	1	0	0	0	＜500	0	＜500	0			1、3、5		530.2	1	1058	1	8.11	0	0(NP)			1	1	1	0	26
365	56	M	HBV	1	0	1	0	＜500	0	＜500	1		B	5、3、5	B	54.36	1	2086	1	68.72	0	0(NP)	2.8	＞3	1	1	17	1
366	36	M	HBV	1	0	0			1	26800	1		A	5、1	C	1732	1	6.28	0	129.8	1	1(NP)	3.5	＞3	0	1	1	1	3
367	47	M	HBV	1	0	1	1	251000	0	＜500	1		B	1、2、4	A	852.3	1	＞60500	1	6.35	1	2	4.2	1	1	1	2
368	60	M	HBV	1	2	0	0	＜500	0	＜500	1		A	3、1、5	C	5.3	0	230.1	1	13.88	1	3	5	1	1	1	12	0	24
369	50	M	HBV	1	1	1	0	＜500	0	＜500	0			5、3、5	A	2558	1	40856	1	5.7	0	0(NP)	3.2	1	1	1	6
370	65	M	HBV	1	2	1			0	＜500	1		A	3	0	4.06	0	3.75	0	11.33	0	0(NP)	1.8	1	0	0	24	0	24
371	41	M	HBV	1	0	0	0	＜500	1	2530000	1		A	1、3、5	C	1224	1	1.93	0	15.08	1	3	4.9	1	0	1	19	0	26
372	45	M	HBV	1	2	0	0	＜500	1	4488050	1		A	5	C	1330	1	2.54	0		1	1(NP)	9.8	1	0	0	25	0	25
373	69	F	HCV	2	1	1	0	＜500	0	＜500	1		A	3	B	3.13	0	69.57	1	1.19	0	0(NP)	1.3	＞3	0	1	8	1	8
374	68	M	HBV	1	2	0	1	441000	0	＜500	1		A	1、5、3	A	56.11	1	448.5	1	15.62	1	2	2.7	1	1	1	11	0
375	59	M	HBV	1	0	0	1	1770000	0	＜500	1		A	3、5	C	2604	1	43.09	1	11.98	1	1(NP)	6	1	0	1	17	0
376	54	M	HBV	1	2	0	0	＜500	1	27900	1		B	3、2	A	898.9	1	7736	1	84.43	0	0(NP)	2.4	1	1	1	1
377	51	M	HBV	1	0	1	0	＜500	0	＜500	1		A	3、5	B	13.81	1	93.47	1	17.86	0	0(NP)	7.7	＞3	0	1	19	0	23
378	46	M	HBV	1	2	0	0	＜500	1	9810000	1		B	5	C	＞121000	1	＞121000	1	327.4	1	1(NP)	1.6	＞3	0	1	2	0	25
379	66	F	HBV	1	2	0	1	846	1	31500	1		B	2	B	4.31	0	3.51	0	358.33	0	0(NP)	7.7	＞3	1	1	4	1	4
380	44	M	HBV	1	2	0			0	＜500	0			1、5	A	40.17	1	3.17	0	11.36	0	0(NP)	6.6	1	0	0	26	0	26
381	70	M	HCV	2	0	1	0	＜500	1	135805	1		A	3、5	C	14.62	1	19.65	1		1	1(NP)	3.6	＞3	0	0	24	0	24
382	62	F	HCV	2	2	1	0	＜500	1	14358	1		A	1、2	A	34.13	1	36.09	1	117.8	1	2	8	1	0	1	27	0	26
383	59	M	HCV	2		0	0	＜500	1	16100000	1		A	3	0	231.9	1	2.86	0	19.55	0	0(NP)	1.9	1	0	0	25	0	25
384	38	M	HBV	1	0	0	0	＜500	1	57500000	1		B	5、5	C	114.9	1	173.4	1	42.79	1	1(NP)	3	＞3	1	1	16
385	57	M	HBV	1	2	0	0	＜500	0	＜500	1		A	1、4	A	5.4	0	1.92	0	30.78	0	2	4.5	2	0	0	25	0	25
386	54	M	HBV	1	2	1	0	＜500	0	＜500	1		B	3、4	C	59.72	1	909.1	0	18.43	1	1(NP)	3.2	1	1	1	4	0	25
387	51	M		0	0						1		B	1	C	3415	1	5.23	0		1	3	9.4	1	0	0	26	0	26
388	49	M	HBV	1		0	0	＜500			1		B	5、4	B	1119	1	203.9	0	11.44	0	0(NP)	8.5	＞3	1	1	4	0	23
389	57	M	HBV	1	2	0	1	11507	1	488000	1		A	1	C	294.6	1	27075	1	0.61	1	3	3.8	1	1	1	2	1	5
390	65	M	HBV	1	2	0	0	＜500	1	161000	1		C	3	D	30.39	1	1.25	0	57.38	0	0(NP)	1.1	1	0	0	25	0	25
391	55	M	HBV	1	1	0			0	＜500	1		A	1、5	A	1958	1	2138	1	16.72	1	2	5.8	1	1	1	5	1	16
392	76	F	HBV	1		0	1	162000			0			1	A1	55.73	1	5.63	0		1	2	9	1
393	69	F	HBV	1	2	1	0	＜500	0	＜500	1		A	3	0	4.06	0	2.43	0		0	0(NP)	1.3	1	0	0	23	0	23
394	70	M	HBV	1	0	0					0			1、5	A	2.29	0	1.25	0	26.67	0	0(NP)	15	1	0	1	1	0	23
395	56	M	HBV	1	0	0	0	＜500	1	1190	1		A	5	C	948.8	1	577.7	1	77.75	1	1(NP)	9.7	1	0
396	67	M	HBV	1	2	1					1		A	1、3、4	A	22.03	1	3.08	0	13.92	1	2	5.9	1	0	0	24	0	24
397	54	M	HCV	2	0	0	0	＜500	1	20100000	1		A	5	C	950.8	1	1.32	0	0.92	1	1(NP)	5	2	0	0	23	0	23
398	58	M	HBV	1		0			1	1050	1		A	3、5	C	33.05	1	68.37	1	28.26	1	3	3.7	1	0	1	1	0	23
399	51	M	HBV	1	1	0	1	1960	1	1210	1		A	2	A	29378	1	40979	1	53.88	0	0(NP)	15	1	0	1	1	1	13
400	74	M	HCV	2	1	1			0	＜500	0			1、3、2、5	A	3.06	0	1.79	0	192.09	1	2	2.9	1	0	0	25	0	25
401	49	M	HBV	1	0	0			1	7300000	1		A	3、5	C	51165	1	23698	1	29.04	1	1(NP)	2.3	＞3	0	1	22	0	25
402	43	F	HBV	1	2	0	0	＜500	0	＜500	0			1、2	C	98.31	1	17.67	1	4.21	0	3	2.4	1	0	0	25	0	25
403	59	M	HBV	1	2	0	0	＜500	0	＜500	1		B	1、5	A	203.8	1	130	1	8.4	0	2	3	1	0	0	25	0	25
404	54	M	HBV	1	2	1					1		B	3、5	C			4888	1	55.56	1	1(NP)	6.6	＞3	1	1	1	1	14
405	70	M	HBV	1	1	0	0	＜500	1	151000000	1		B	1、3	0	41.5	1	3.16	0	64.58	1	2	0.8	1	0	1	3	0	24
406	65	M	HBV	1	0	0			1	91900	1		B	3、5	C	260.9	1	890	1	44.39	1	1	5.4	＞3	1	1	2	1	15
407	67	M	HBV	1	2	1	0	＜500	0	＜500	1		A	1、3、2	A	13405	1	25684	1	16.15	1	2	4.7	1	1	1	21	0	22
408	57	M	HBV	1	1	0	0	＜500			1		A	1、3、6	C	3679	1	420.5	1	19.55	1	3	3.8	1	1	1	3	0	24
409	66	M	HBV	1	1	1	0	＜500	1	1150	0		B	1、2、5	C	14.73	1	2.62	0	16.21	1	3	6.6	1	0	0	25	0	25
410	63	M	HBV	1	2	0	0	＜500	0	＜500	1		A	1、3	C	1.75	0	63.66	1	9.4	1	1(NP)	3.3	1	1	1	3	0	24
411	69	F	HBV	1	2	1	0	＜500	0	＜500	1		B	1、5	A	50.95	1	7.19	1	31.74	0	0	4.8	1	0	0	24	0	24
412	58	M	HBV	1	2	0	1	967	1	2180	1		A	3、4	C	41.39	1	132.5	1	27.44	1	1(NP)	7.2	＞3	1	1	4	0	24
413	45	F		0		0					1		B	5	C	4.17	0	4.25	0	123.95	1	3	4.7	＞3	0	0	24	0	24
414	65	M	HBV	1	2	1	0	＜500	0	＜500	1		A	1、5	A	3.69	0	1.45	0	563.1	1	2	10	1	0	1	4	0	22
415	62	M	HCV	2	0	0	0	＜500	1	25900	1		A	3、2、5	C	13349	1	7.48	1	10.11	1	1(NP)	11.3	1	1	1	3	0	23
416	71	M	HBV	1	2	0	1	4730	1	546	1		A	3、5	A	22.82	1	389	1	未测	0	0(NP)	5.4	1	1	1	3	1	13
417	69	F	HCV	2	0	0	0	＜500	0	＜500	1		B	1、3、5	A	15.66	1	1.87	0	29.07	0	0	6.5	1	1	1	10	0	23
418	65	M	HBV	1	0	0	0	＜500	1	149000	1		B	4	C	66687	1	＞121000	1	13.79	1	1(NP)	3.8	＞3	0	1	3	1	5
419	65	M		0							1		A	1、3、5	A	3.28	0	2.11	0	12.54	1	2	9.3	1	0	0	22	0	22
420	21	F		0							0			1	A	3.32	0			9.49	0	0	17	1	1	1	11	0	25
421	65	M	HBV	1	2	0			1	904	1		A	2	A	6.01	0	2.85	0	44.47	0	0	2.5	1	0	1	19	0	22
422	73	M	HBV	1	2	0			1	3450000	1		B	1、2	C	64.76	1	10.01	1	32.32	1	1(NP)	5.5	1	0	1	12
423	63	M	HBV	1	0	0					1		B	3、5	C	8559	1	45.36	1		1	1(NP)	7.7	＞3	1	1	2	1	14
424	77	M	HBV	1		0			1	41400	0			3、5	C	535.2	1	68	1		1	1(NP)	14.3	2	1	1	12	0	23
425	61	M	HBV	1	0	1			1	1090	1		B	1、5	A	3.48	0	4.18	0	14.57	1	0	8	1	1	1	22	0	25
426	58	M		0							1		B	3、5	C	277.9	1	61.37	1	59.86	1	1(NP)	1.6	＞3	0	1	10	1	10
427	56	M	HBV	1	2	0	1	1050	1	2170	1		A	3、4、5	C	5.5	0	8.58	1	90.06	1	1(NP)	4.7	＞3	0	1	13	1	13
428	41	M	HBV	1	2	0	0	＜500	0	＜500	1		A	3、5、1、5	A	767.7	1	201.3	1	7.24	0	0(NP)	8.9	1	1	1	19	0	23
429	56	M	HBV	1	0	0	1	3180	1	5890000	1		B	2、1、3、5	B	＞121000	1	＞121000	1	19.8	1		5.5	＞3	1	1	10
430	60	M	HBV	1	2	0	0	＜500	0	＜500	1		B	3、5	B	5.57	0	4.23	0	7.99	0	0(NP)	2.5	＞3	0	0	24	0	24
431	44	M	HBV	1	0	0	0	＜500	1	809000	1		A	1、2、5、2	A	98.85	1	6488	1	13.69	1	2	9.5	1	1	1	13	0	23
432	65	M	HBV	1		0	0	＜500	1	22700000	1		A	3	B	18.61	1	608.8	1	24.81	0	0(NP)	4.3	＞3	1	1	4	1	14
433	66	F	HCV	2	2	1			0	＜500	1		B	3、5、4	B	3411	1	9743	1	55	0	0(NP)	1.1	＞3	1	1	2	1	19
434	64	M	HBV	1	2	0	0	＜500	1	370000	1		A	1、3、4	A	3.05	0	3.51	0	3.5	0	0	6	1	0	0	23	0	23
435	55	M	HBV	1	1	1	0	＜500	1	2630	1		B	1、3、2、3	0	59.85	1	614.3	1	50.32	1	2	1.3	1	0	0	24	0	24
436	51	M	HBV	1	0	0	0	＜500	1	10300000	1		B	1、2	B	139.1	1	5.55	0	17.78	0	0(NP)	3.2	＞3	0	0	24	0	24
437	70	M	HBV	1	0	0			1	49100000	1		A	2、5	A	18726	1	31557	1	23.49	0	0	3.2	1	0	1	2	1	2
438	41	M	HBV	1	2	0	0	＜500	1	10200	1		B	3、4、2	A	＞121000	1	401.2	1	4.97	0	0(NP)	19.6	1	0	1	3	0	23
439	51	M		0							0			3	C	6.43	0	2.98	0	5.59	1	1(NP)	12.9	＞3	0	0	23	0	23
440	78	M	HBV	1	2	1			0	＜500	0			5	C	60.19	1			15.9	1	1(NP)	4	1	0	0	22	0	22
441	57	M	HBV	1	2	0			1	1110	0			1、2	A	4.47	0	3.16	0	10.27	0	0(NP)	4.1	1	0	0	24	0	24
442	55	M	HBV	1							1		B	5	C	38627	1	13.92	1	18.66	1	1(NP)	6.4	＞3	0	0	23	0	23
443	81	F	HBV	1	0	0	0	＜500	0	＜500	1		B	5	C	157.9	1	79.99	1	22.62	1	1(NP)	5.2	＞3	0			1	5
444	49	M	HCV	2	0	1			1	2370000	1		B	3	A	9.1	1	6.5	0	24.31	0	0(NP)	1.3	2	0	0	23	0	23
445	46	M	HBV	1	2	0	0	＜500	1	6180000	1		B	3、5	B	6.92	0	1929	1		0	0(NP)	7.8	＞3	1	1	11	1	12
446	54	M	HCV	2	1	1					1		A	5	C	4.78	0	5.17	0	30.46	1	1(NP)	5.4	1	0	1	1	0	20
447	58	M	HBV	1	0						1		A	2	A	2.84	0	3.67	0	50.93	0	0(NP)	3.3	1	0	0	23	0	23
448	56	M		0							0			1	A	3.12	0	2.52	0	10.85	0	3	2.7	1	0	0	24	0	24
449	43	M	HBV	1	2	1					1		A	1	A	2.45	0	1.68	0		0	0	2.5	1	0	0	22	0	22
450	58	F	HBV	1	0	0	0	＜500	0	＜500	1		A	1、5	A	972	1	15.88	1	13.99	1	2	4	1	0	0	22	0	22
451	53	M	HBV	1	2	0	0	＜500	1	456000	1		A	1、2	A	18.31	1	0.94	0	14.64	1	2	6.5	1	0	0	22	0	22
452	48	M	HBV	1	0	0	1	1030	1	1030000	1		B	3、5	A	105.4	1	1187	1	13.47	0	0(NP)	14	1	0	0	22	0	22
453	79	M	HBV	1	2	1			1	1450	0			5	A	1.58	0	1.83	0	7.88	0	0(NP)	7.4	1	0	0	21	0	21
454	74	F	HCV	2			0	＜500	0	＜500	1		B	1、5	C	2.53	0	8.79	1	43.09	1	1(NP)	19.8	1	1	1	4	1	7
455	60	F	HBV	1	1	1	0	＜500			1		B	5	A	8.36	1	8.91	1		0	0(NP)	2.9	1	0	1	23	0	21
456	59	M	HBV	1	0	0	1	1520	1	99200000	1		B	5	C	＞121000	1	31350	1	79.76	1	3	6.7	1	0	1	1	1	4
457	75	F		0							1		A	3、5	A	3.3	0	2.99	0	15.84	0	0(NP)	6.8	1	0	0	24	0	24
458	37	M	HBV	1	2	1	0	＜500			1		A	3、5、2	B	302.8	1	67.16	1	5.14	0	0(NP)	3.5	2	0	0	21	0	21
459	85	M		0							1		A	3、5	B	8.61	1	16.07	1	28.11	0	0(NP)	4.4	＞3	0
460	49	M	HCV	2	0	1					1		A	3	0	1.95	0	1.78	0	7.68	0	0(NP)	1.3	1	0	0	23	0	23
461	76	M	HBV	1	0	1			0	＜500	1		B	3、3、2	C	2.08	0	2.84	0	37.47	1	1(NP)	3.1	1	0			1	16
462	57	M	0	0	0	0					1		B	3、2、5	C	54441	1	61594	1		1	1(NP)	9.8	1	1	1	2	1	12
463	74	M	HBV	1	2	0	0	＜500	1	11000000	1		B	3、5	C	51809	1	127.8	1	30.25	1	1(NP)	5.2	1	0	0	21	0	21
464	53	M	HBV	1	2	0					1		A	3、5	C	30.1	1	25.59	1	25.64	1	1(NP)	0.6	1	0	0	21	0	21
465	76	M	HAV	0	2	0					1		B	3、5	C	553.2	1	1060	1	1.1	1	1(NP)	7.6	1	0		2	1	2
466	63	F	HBV	1	2	0			1	793	1		B	3	A	23.62	1	5.4	0	17.93	0	0(NP)	2.5	1	0	0	21	0	21
467	53	M		0	0						1		B	5	A	32726	1	＞60500	1		0	0	14.8	1	1	1	9	1	10
468	41	M		0	0						1		A	3、5	A	3.52	0	4.37	0	3.4	0	0(NP)	2.9	1	0			1	5
469	80	F	HBV	1	2	1	0	＜500	0	＜500	1		B	5	0	2255	1	66545	1	17.76	0	0(NP)	1.8	1	1	1	1	1	6
470	57	F	HBV	1	1	1	1	37400	0	＜500	1		B	3、1	0	7.85	1	57.74	1	70.1	0	0(NP)	1.3	1	0
471	61	M	HBV	1	2	0					1		A	3、5	C	67919	1	36997	1	21.15	1	1(NP)	11.8	1	1	1	6	1	12
472	49	M	HBV	1	2	0	0	＜500	1	362000	1		A	3、1、5	C	1.85	0	1.29	0	13.44	1	3	1.3	＞3	0	1	18	0	23
473	59	M	HBV	1	0	0					1		A	1、5	A	531.1	1	1.97	0	22.96	1	2	8.3	1	0	0	24	0	24
474	72	M		0	0						1		B	3	C	63.38	1	97.57	1	110.1	1	1(NP)	1.5	3	0	1	1	1	2
475	43	M	HBV	1	2	0	1	772	1	1280	1		B	3、5	C	2934	1	977	1	60.81	1	1(NP)	13.2	1	1	1	1
476	48	F	HBV	1	0	0	0	＜500	1	1130000	0			3、5	A	469	1	872	1	80.86	0	0(NP)	12.4	1	0	1	7
477	63	M	HBV	1	0	0	1	1060	1	14700	1		B	3、5	C	4635	1	6096	1		1	1(NP)	13	1	0	1	1
478	56	M	HBV	1	0	0			1	12000	1		C	3	D	600.6	1	2351	1	31.42	1	1(NP)	5.8	1	0
479	50	F	HCV	2	0	1	0	＜500	1	2424	1		B	1、3、2、3	0	43.41	1	28.47	1	83.35	0	3	0.6	1	0	0	21	0	21
480	57	M	HBV	1	1	1					1		B	1、5	C	2248	1	＜0.605	0	93.14	1	3	8	1	1	1	5
481	50	M	HBV	1	2	1			0	＜500	1		B	5	C	100311	1	＞121000	1	123.25	1	1(NP)	4.8	＞3	0	1	1	1	1
482	55	F	HBV	1	2	1	0	＜500	0	＜500	1		A	1	0	6.57	0	1	0	0.39	0	0	1	1	0	0	21	0	21
483	62	F	HBV	1	0	0			0	＜500	1		B	3、5	0	84.28	1	20.15	1		0	0(NP)	1.7	1	0	1	2	1	3
484	58	M	HBV	1	2	1			0	＜500	1		B	3、2	B	125.5	1	48.76	1	5.81	0	0(NP)	1.8	＞3	1	1	1
485	54	M	HBV	1	0	1	0	＜500	0	＜500	1		B	3	A	7.78	1	4.39	0	24.44	0	0(NP)	2.5	1	0	1	6	0	23
486	55	M	HBV	1	0	0	0	＜500	1	63804	1		C	6	D	137.2	1	349.3	1	22.26	0(NP)	0(NP)	4	＞3	0	1	6	1	8
487	68	M	HBV	1	2	1	0	＜500	1	605	1		A	3、2	C	280	1	31.37	1	23.58	1	1(NP)	4.7	＞3	1	1	11	0	20
488	52	M		0	0	0					0			1、5	A	55845	1	536.2	1	4.6	1	2	13.8	1	1	1	14	0	21
489	61	F		0							0			1、2	A	4.26	0	3.61	0		0	2	6	1	1	1	2	1	4
490	48	M	HBV	1	0	0	0	＜500	1	192000	1		B	3、5	C	1825	1	6781	1	0.3	1	1(NP)		＞3	1	1	3	1	6
491	33	M	HBV	1	1	0	1	21600			1		B	5	A	＞121000	1	76603	1		0	0(NP)	2.2	1	0	1	3	1	3
492	53	F	HBV	1	1	0	0	＜500	1	280000	1		B	5	B	1669	1	2515	1	18.43	0	0(NP)	5.2	＞3	0	1	1	0	22
493	52	F	HBV	1	0	0	0	＜500	1	1360	0			5	A	24865	1	＞60500	1	＜0.6	0	0	8.4	1	1	1	11	0	22
494	73	M	HBV	1	0	0			1	1750	0			3、4	A	3046	1	2390	1	21.48	0	0(NP)	11	1	0			1	8
495	67	M	HBV	1	1	1			0	＜500	1		B	3、4、5	A	48885	1	2.3	0	8.99	0	0	9.8	1	0	0	22	0	22
496	56	M	HBV	1	2	0	0	＜500	1	3190	0			5	A	6138	1	334	1	21.44	0	0(NP)	21	1	0	0	21	0	21
497	28	M	HBV	1	2	1	0	＜500	0	＜500	0			5	A	＞121000	1	1.61	0	5.27	0	0(NP)	18.6	1	0	0	22	0	22
498	69	M	HBV	1	2	0			1	5970000	1		A	1、2、5	A	117229	1	438.1	1	21.24	1	2	8.7	1	0	1	8	1	10
499	58	M	HBV	1		0			1	4780	1		B	2	B	10.94	1	14.73	1		0	0(NP)	7.4	＞3	0	0	23	0	23
500	70	F	HBV	1	0	0			1	21700000	0			1、5、3、5	C	36847	1	672.2	1	23.36	1	3	14	1	1	1	9	1	13
501	66	F	HBV	1	1	1			1	2560000	1		A	3	A	81.59	1				0	0(NP)	3.8	1	0	0	22	0	22
502	55	M	HBV	1	0	1	0	＜500	0	＜500	1		A	3、5	A	72.02	1	6.53	0	13.09	0	0(NP)	4.6	1	0	0	20	0	20
503	64	F	HCV	2	0	1	0	＜500	0	＜500	1		B	3、5	A	4.49	0	2469	1	75.94	0	0(NP)	3.6	1	0	0	22	0	22
504	40	M	HBV	1	2	0	1	741	1	1070000	1		A	1、5	A	＞121000	1	＞60500	1	9.09	0	0(NP)	8.8	1	0	1	4	0	22
505	59	F	HCV	2	0	1	0	＜500			0			1、2、3	A	4383	1	5.27	0	9.35	1	2	2.5	1	0	0	21	0	21
506	46	M	HBV	1	2	0	1	18500	1	14500	0			5、3、5	C	9159	1	10834	1	3.68	1	1(NP)	5.4	＞3	1	1	5	0	22
507	46	F	HBV	1	2	1	0	＜500	1	10300	1		B	1	A	27.34	1	1.58	0	34.34	0	2	3	1	0	1	26	0	22
508	50	M	HBV	1	1	1	1	2760	0	＜500	1		A	3、2、5	C	4.03	0	25564	1	32.34	1	1(NP)	3.6	＞3	0	0	22	0	22
509	51	M	HBV	1	2	1			0	＜500	1		B	3、5	C	125.2	1	337.9	1	0.32	1	1(NP)	6.7	＞3	1	1	2	0	22
510	51	M	HBV	1	2	0			1	9150	1		B	5	C	1852	1	112	1	38.95	1	1(NP)	10	1	0	0	22	0	22
511	47	M	HBV	1	2	0	0	＜500	1	153000	1		A	1、3、2	C	382.7	1	3.13	0	＜0.6	1	1(NP)	2.2	＞3	0	0	22	0	22
512	46	F	HBV	1	0	1	0	＜500	0	＜500	0			3、2	A	3.26	0	5.04	0	15.89	0	0(NP)	2.6	1	0	0	22	0	22
513	50	M	HBV	1	1	0			0	＜500	0			1、4	A	1055	1	6601	1	2.87	1	2	8.8	1	1	1	1	1	15
514	64	M	HBV	1	0	0					0			5	C	3.77	0	2.9	0	50.47	1	1(NP)	7.9	＞3	1	1	4	0	22
515	35	M	HBV	1	2	0	0	＜500	0	＜500	0			1	C	104.2	1	29.92	1	2.96	0	3	2.8	1	0	0	22	0	22
516	43	M	HBV	1	0	0	1	1160			1		B	5	C	90961	1	6335	1	12.95	1	1(NP)	9.4	＞3	0
517	54	M	HBV	1	0	0	0	＜500	1	4610000	1		B	1	A	8.11	1	3.1	0	551.26	1	2	5.7	1	0			1	3
518	50	M		0							0			3、5	C	＞121000	1	＞60500	1	27.19	1	1(NP)	5.5	＞3	0	1	2
519	42	M	HBV	1	2	0	0	＜500	1	953000000	0			3	0	618.9	1	7.03	1	160.7	0	0(NP)	1	1	怕0	1	22	0	21
520	51	F		0							0			3、5	C	＞121000	1	＞121000	1	5.41	1	3	73	3	0			1	11
521	52	M	HCV	2	0	0	0	＜500	1	177000	1		A	1	A	18.18	1	7.14	1	10.46	0	2	2	1	1	1	15	0	22
522	49	M	HBV	1	0	1			0	＜500	0		A	3、5	C	2596	1	254.8	1		1	1(NP)	6.6*64*6.9	＞3	1	1	1	0	22
523	70	M	HBV	1	0	0	0	＜500	0	＜500	0			1、5	B	1647	1	38.61	1	0.41	1	2	7.2	＞3	1	1	4
524	58	M	HBV	1	2	1	0	＜500	0	＜500	1		A	1、5	A	2.09	0	2.15	0	6.49	0	2	6.1	1	0	0	21	0	21
525	48	M	HBV	1	1	1			0	＜500	1		B	5	C	188.4	1	188.4	1	10982	1	1(NP)	3.7	＞3	1	1	1	1	4
526	75	M		0							1		A	5	A	170.2	1	26.83	1	35.66	0	0(NP)	4.7	1	0			1	12
527	55	M	HBV	1	1	1	0	＜500	0	＜500	1		A	3	0	3.49	0	2.52	0		0	0(NP)	1.6	1	0	0	21	0	21
528	56	M	HBV	1	0	0			1	28200000	0			1、2	A	25.75	1	2.99	0		0	2	6.2	1	0	0	21	0	21
529	51	F	HBV	1	2	1	1	6670	1	1450	1		B	1、5	C	27.03	1	7.43	1	82.02	0	3	4.5	＞3	0	1	9
530	56	M	HBV	1	2	1			0	＜500	1		B	1	A	1.28	0				0	0(NP)	3.5	1	1	1	15
531	65	M	HBV	1	0	0	0	＜500	0	＜500	1		A	3、2	A	23.39	1	20.93	1	21.75	0	0(NP)	5.1	1	0	0	21	0	21
532	55	M	HBV	1	0	0	0	＜500	0	＜500	1		B	3、5	B	665.3	1	417.2	1		0	0(NP)	6	＞3		1	7	1	7
533	77	M	HBV	1	2	0	0	＜500	1	4550	0			1、5	A	3.01	0			24.34	0	0(NP)	6.6	1	0	0	21	0	21
534	64	M	HBV	1	2	1			0	＜500	1		A	3	B	22.43	1			3.6	0	0(NP)	1.9	＞3	0	0	21	0	21
535	73	M	HBV	1	2	1	0	＜500	1	2025	1		B	5	C	3.82	0	1.41	0	41.78	1	1(NP)	2.2	1	0
536	52	M	HBV	1	0	0			1	500000000	1		C	3	D	6.75	0	9.46	1		1	1(NP)	10.5	2	0	1	1	1	2
537	64	M	HBV	1	2	0			1	7180	1		A	1、2、3	A	2.21	0	2.53	0		0	2	2.2	1	0	0	21	0	21
538	48	M	HBV	1	2	0	0	＜500	0	＜500	0			3、5	A	2172	1	4282	1	106.15	0	0(NP)	8.6	1	0	1	11	1	12
539	74	M	HBV	1	0	0					1		B	1、5	0	140.2	1	11.38	1		1	2	1.9	1	1	1	11	0	21
540	63	M	HBV	1	0	1	0	＜500	0	＜500	1		A	3、5	A	14.29	1	6.03	0	10.9	0	0(NP)	1.4	2	0	1	14	0	21
541	56	M	HBV	1	0	1			0	＜500	1		A	3、5	A	7.19	1	2.52	0	63.38	0	0(NP)	9.6	1	1	1	1	1	6
542	70	M		0							0			5	C	1.21	0	0.61	0	20.85	1	1(NP)	18.1	1	1	1	2	1	10
543	52	F	HBV	1	1	1	0	＜500	0	＜500	1		A	3、5	C	3.86	0	2.18	0	19.44	1	1(NP)	6.3	＞3	0	1	19	0	21
544	50	M	HBV	1	2	0					0			1、5	B	50.63	1	1.94	0	14.52	1	2	8	2	1	1	19	0	20
545	63	M	HBV	1	2	1	1	1940	0	＜500	1		A	1、5、3、5	A	2.74	0	66.04	1	11.01	1	2	8.2	1	1	1	3	1	6
546	54	M		0	0						0		A	1、3	C	8.27	1	7.59	1	8.98	1	3	5.3	＞3	0	1	1	0	20
547	68	M	HBV	1	1	1	0	＜500			1		B	3、4	A	274	1	4592	1		0	0(NP)	4.4	1	1	1	9
548	36	M	HBV	1			0	＜500	0	＜500	1		B	3、5、5	C	50910	1	2745	1	41.08	1	1(NP)	6.8	＞3	1	1	9	0	20
549	60	M	HBV	1	2	0	0	＜500	0	＜500	0			3、5	C	2.58	0	2.81	0	12.86	1	1(NP)	10.6	＞3	1	1	5
550	58	M	HBV	1	2	0	0	＜500	0	＜500	1		A	1、2、3、2	C	1.55	0	1.8	0		1	3	8	2	0	0	21	0	21
551	68	M	HCV	2	1	1			0	＜500	0			5	A	114.6	1	79.04	1	12.87	0	0(NP)	6.1	1	0	0	20	0	20
552	45	M	HBV	1	2	1			0	＜500	1		A	2	A	4.39	0	13.03	1	13.62	0	0(NP)	3	1	0	0	20	0	20
553	40	M	HBV	1	1	1	0	＜500	0	＜500	1		A	1	C	927.9	1	189	1		0	3	2.6	1	0	0	21	0	21
554	55	M	HBV	1	1	0	0	＜500	1	1790000	0			3、5	B	7107	1	1.72	0	40.34	0	0(NP)	14.8	2	0	0	20	0	20
555	59	M	HBV	1	0	0			1	637000	1		B	5、3	C	＞60500	1	＞121000	1	54.75	1	1(NP)	1.1	1	0			1	16
556	67	M		0	0						1		A	3、5、2	C	4.74	0	3.03	0	98.59	1	3	4.7	1	0			1	15
557	58	M	HBV	1	2	1			0	＜500	0			3、2	A	202.4	1	46.75	1	3.42	0	0(NP)	6.3	1	0	0	19	0	19
558	59	M	HCV	2	0	0					0			1	C	2.51	0	2.1	0	7.17	1	3	2.7	1	0
559	60	F	HBV	1	0	1	0	＜500	0	＜500	1		A	3	A	71.1	1	2	0	8.7	0	0(NP)	18.1	1	0	0	19	0	19
560	50	F	HBV	1	1	1	0	＜500	0	＜500	1		B	1	C	1380	1	2.55	0	14.01	0	3	2.7	1	0	0	19	0	19
561	61	M	HBV	1	2	1	0	＜500	0	＜500	0			3	A	3.4	0	3.4	0	42.47	0	0(NP)	2.6	1	0	0	19	0	19
562	47	M	HBV	1	1	1			0	＜500	1		B	3、1、2	C	4.66	0	1.5	0	21.45	0	3	4.3	＞3	0	1	9	0	19
563	60	F	HBV	1	2	0			0	＜500	1		A	3、5	C	4.24	0	1.32	0	9.13	1	1(NP)	10	1	1	1	12	0	18
564	59	M	HBV	1	1	1					1		A	4、5	C	2.38	0	2.26	0	6.36	1	1(NP)		1	0	0	18	0	18
565	72	F	HCV	2	0	0	0	＜500	0	＜500	1		A	1、2	A	1481	1	0.9	0	64.88	1	2	7.6	1	0	0	18	0	18
566	60	M	HBV	1	2	1	0	＜500	0	＜500	1		A	1、2、5	A	2.56	0	1.51	0	4.11	0	2	4.4	1	0	0	18	0	18
567	54	M	HBV	1	1	1					1		C	6	D	340.5	1				1	1(NP)	1.1
568	59	F	HBV	1					1	10200	1		A	1、2、5	A	0.72	0	0.86	0	3.5	0	2	3.8	1	0	0	18	0	18
569	63	M	HBV	1	1	1					1		B	3	B	204.4	1	1.82	0	79.18	0	0(NP)	1.4	＞3	0	1	27	0	16
570	64	M	HBV	1	1	1					1		B	3	C	1801	1			99.05	1	1(NP)	15	片状		1	4	1	4
571	65	M	HBV	1	1	0			0	＜500	1		A	5	C	74003	1			29.37	1	1(NP)	2.3	＞3	0			1	14
572	58	M	HBV	1	1	1	0	＜500			1		A	3	0	3.17	0	2.75	0	14.43	0	0(NP)	2	1	0	0	18	0	18
573	38	M	HBV	1	0	0			0	＜500	1		A	3、5	B	179.9	1	58.23	1	514.25	0	0(NP)		＞3	1	1	4
574	56	M	HBV	1	0	0	1	1750	1	123000	1		A	4、5	C	150	1	40.54	1	20.83	1	1(NP)	6.2	1	0	1	10
575	56	M	HBV	1					1	2360	0			6	C	3.02	0				1	1(NP)	9.5	1	0	1	1
576	39	M	HBV	1	2	0			0	＜500	1		A	6	C	127.9	1			7.02	1	1(NP)	8.1	1		1	1	1	4
577	60	F		0	0						1		A	3、5	B	37.26	1	9.44	1	91.25	0	0(NP)		＞3	0	1	0	1	18
578	56	M	HBV	1	0	0	0	＜500	1	898000	1		A	1、3、5、2	A	6.88	0	47.11	1	22.83	1	2	7	1	0	1	5	0	18
579	31	M	HBV	1	2	0	0	＜500	1	7830000	1		A	1	A	15.84	1	10.48	1	19.68	0	2	5.1	1	0	0	18	0	18
580	66	M	HBV	1	0	0					1		A	1、2	C	6.65	0	7.19	1	202.7	1	3	11.5	1	0	1	12	0	18
581	58	M	HBV	1	0	1			0	＜500	1		A	1、5、3	B	11.28	1	2.07	0	27.59	1	2	4.9	＞3	1	1	17	0	18
582	60	M	HBV	1	0	0	1	11600	1	430000	1		A	3、5	C	50983	1	＞60500	1	16.98	1	1(NP)	5.7	＞3	1	1	1	1	6
583	49	M	HBV	1	2	1	0	＜500	1	2890	1		A	1、2、5	B	50.97	1	294.5	1		1	2	8.5	＞3	1	1	14	0	18
584	40	M	HBV	1	2	0	0	＜500			1		B	3	0	30.82	1	4.35	0	27.66	0	0(NP)	1.3	1	0	0	17	0	17
585	53	M	HCV	2	0	0			1	244000	1		B	5	C	588	1	410.2	1	32.42	1	1(NP)	3.4	＞3	0	0	17	0	17
586	31	M	HBV	1	2	1					1		A	3、5	C	＞121000	1	＞60500	1	8.44	1	1(NP)	24.3	1	1	1	5
587	29	M	HBV	1	2	0			1	530	0			6	D	284.2	1			11.62	1	1(NP)	弥漫性	＞3		1	6	1	6
588	43	M	HBV	1	0	1			0	＜500	0			5、3	C	245	1	444.3	1	13.18	1	1(NP)	5.8	1	1	1	2	1	8
589	46	M	HBV	1	0	0			1	3900	1		B		A	＞60500	1	＞60500	1	10.42	1	0	15	1		1	4
590	53	M	HBV	1	1	1			0	＜500	0			2	B	4.24	0			7.09	1	1(NP)	2.1*2.1	＞3		0	17	0	17
591	59	M	HBV	1	2	0	1	2730	1	4870000	0			5、3	C	13526	1	25729	1	18.33	1	1(NP)	7	＞3	1	1	7	1	9
592	55	M	HBV	1	0	0	0	＜500	0	＜500	1		A	1、2、5	A	33245	1	4456	1		1	2	5.4	1	0	0	17	0	17
593	45	M	HBV	1	0	1	0	＜500	0	＜500	1		A	1、5	A	554	1	2.23	0	13.48	1	2	4	1	0
594	58	M	HBV	1	2	0					1		B	5	C	8.79	1			58.97	1	1(NP)	21	1		1	5	0	5
595	51	M	HBV	1	2	1	1	1960	1	22800000	0			5	B	13.13	1	36.28	1	129.7	0	0(NP)	点状	＞3	0	1	7	0	16
596	52	M	HBV	1	2	1	1	1500			1		A	1、3	C	8.21	1	5.26	0	27.29	0	3	2	＞3	0	0	16	0	16
597	64	M	HBV	1	0	0			1	1300	0		A	5	C	3039	1			52.36	1	1(NP)	10.8	1
598	61	F	HCV	2	0	0			0	＜500	1		B	2	C	41517	1	48347	1		1	1(NP)	2.3	＞3
599	57	M	HCV	2	2	1					1		A	5	A	87.48	1			19.8	1	0()NP	6.7	1	0
600	48	M	HBV	1	0	0			1	4250000	1		A	3	B	21.94	1	5.46	0	122	0	0(NP)	1.4	＞3	0	0	16	0	16
601	56	M	HBV	1	0	0			0	＜500	1		B	1、2、5	C	＞121000	1	12685	1	44.14	1	1(NP)	2.6	1	1	1	4	1	5
602	23	F	HBV	1	2	0			0	＜500	0		A	2	B	25528	1	15285	1	71.29	0	2	2.8	＞3	1	1	3	0	16
603	42	M	HBV	1	2	0			1	1740	1		B	5	C	5.71	0			236.1	1	1(NP)		＞3		1	3	1	3
604	72	F	HBV	1	1	1	0	＜500	0	＜500	0			5	B	9550	0			17.83	0	0(NP)	6.7	＞3	0
605	74	M	HBV	1	2	0	1	25500	1	23000000	0			2	C	17032	1	＞60500	1	483.87	1	1(NP)	5.1	＞3	1	1	1	1	2
606	75	M		0							0			3	A1	3.28	0	3.6	0		0	0	巨块型	1		1	15	0	16
607	56	F	HBV	1	2	1			0	＜500	1		B	4	C	76193	1	60500	1	38.17	1	1（NP）	4.5	＞3		1	2	1	2
608	63	M	HBV	1					0	＜500	1		A	3、5	C	31550	1	60500	1		1	1（NP）		＞3		1	1	1	3
609	81	M		0							0			1、3、2	A1	14.31	1	1.84	0		1	2	16	1	0	0	16	0	16
610	73	M	HBV	1	0	0	0	＜500	1	1190000	0			1	A1	1868	1	4.2	0		1	2	14	1	0	0	16	0	16
611	81	F		0							0			5	B	3.69	0	2.56	0		1	1（NP）	3.7	＞3		1	8	1	16
612	61	M	HCV	2					1	117000	0			3、2	A1	5.23	0	5.01	0		0	0	2.8	1	0	0	16	0	16
613	58	M	HBV	1	2	1			0	＜500	0			1	A1	1.92	0	1.35	0	4	0	0	2.8	1	0	0	15	0	15
614	62	F	HBV	1	2				1	1280	1		A	5	C	1965	1	6694	1	23	1	1（NP）	7	＞3		1	1	1	5
615	58	M	HBV	1					1	9500000	1		B	3、5	C	1385	1			120	1	1（NP）		＞3		1	1	1	2
616	52	M	HBV	1	2	1	0	＜500	0	＜500	1		B	3、2	C	140.4	1	31.88	1		1	1		1		1	13	0	15
617	69	F		0							0			1、2	C	1.81	0	1.04	0		1	3	5.5	2		0	15	0	15
618	48	M	HBV	1	2	1	0	＜500	0	＜500	1		A	1	A1	11.03	1	1.51	0		1	2	2.2	1
619	64	M	HBV	1	1	1	1	1380	0	＜500	1		A	3、5	B	6.41	0	4.09	0		1	1	13	＞3		1	14	0	16
620	58	M	HBV	1	2	1			1	179000	1		A	3、2	B	26	1	33	1	32	0	0（NP）	4	2		0	16	0	16
621	58	M	HBV	1			0	＜500	1	174000	1		A	3、5	C	＞1000	1	42.7	1	17	1	1（NP）		1		1	1	0	8
622	53	M	HBV	1			0	＜500			1		A	1、5、3	C	96283	1	1.3	0		1	3	10	＞3		1	9	0	15
623	43	M	HBV	1			0	＜500	1	397000	1		B	5	C	56.91	1	170.8	1	5	1	1（NP）	1.3	＞3
624	45	M	HBV	1	2	0	1	90900			1		A	5、3	C	12340	1	115276	1		1	1（NP）	14.2	＞3		1	1	1	6
625	53	M	HBV	1	2		1	141000	1	431000	0			5、3	A1	24988	1	60500	1	205	0	0（NP）	16.3	1		1	5	1	10
626	59	M	HBV	1	2	0	0	＜500	1	28400	1		A	5	C	1131	1	2.86	0	13.66	1	1（NP）	6	＞3		0	16	0	16
627	56	M	HBV	1			0	＜500	0	＜500	1		B	3、5	C	28.23	1	35.36	1	3.1	1	1（NP）	10	＞3		1	4	1	5
628	50	M	HBV	1	2	1	0	＜500	0	＜500	0			1	A1	310.5	1	2.57	0		1	2	8	1	0	0	15	0	15
629	66	M	HBV	1	2	0			1	454000	1		A	3、5	C	47897	1	496.9	1		1	1		＞3		1	4	0	16
630	39	F	HBV	1	2	1	1	598	1	38100	1		B	5	C	40	1	299	1	22	1	1（NP）	1.8	＞3		1	1	1	3
631	68	M	HBV	1	2	1	0	＜500	0	＜500	1		B	5、3、5	C	18657	1	23.95	1		1	1（NP）	9.4	1		1	6	1	7
632	79	F	HBV	2023-1-27确诊肝癌时发现							1		A	1	A1	6.54	0	7.59	1		1	2	2.5	1	0	0	15	0	15
633	61	F	HBV	1	1	0			0	＜500	0	Splenauxe		3、5	C	11391	1	136.6	1		1	1（NP）	8.3	＞3		0	16	0	16
634	50	F	HBV	1	0	1			0	＜500	1		A	1	A1	24315	1	3.58	0		0	0	7	1	0	0	16	0	16
635	41	M		0							0	Splenauxe		3、4、1、3	C	414	1	170.1	1		1	1（NP）	11.8	1				0	15
636	53	M	HBV	1			0	＜500	0	＜500	1		A	5、3	C	55.35	1	693	1		1	1（NP）	3.7	＞3		1	8	1	12
637	66	M	HBV	1	0	0	1	526	1	14100000	1		A	3、5	B	1046	1	491	1	115	1	1（NP）	9.6	＞3				1	6
638	39	M	HBV	1	0	1			0	＜500	1		A	3、5	C	2.85	0				1	1		＞3				1	11
639	60	M	HBV	1			0	＜500	1	2570000	1		A	1	A1	358	1	4.53	0		0	0	4	1	0	0	16	0	16
640	57	M		0							1		B	3、5	B	7.8	1	4.2	0	6.62	1	1（NP）		＞3		1	3	1	4
641	74	M	HBV	1	2	0					1		B	5	B	9636	1	11454	1		0	0（NP）		＞3		1	1	1	5
642	60	M	HBV	1	2	0			0	＜500	1		A	3	C	60.2	1	65.9	1	36	1	1（NP）	8.9	1		1	1	1	1
643	60	M	HBV	1							1		B	5	C	60500	1	60500	1	37.16	1	1（NP）		＞3		1	4
644	58	F		0							1		A	1、2	C	2.95	0	5.83	0		1	3	3	1		1	3	1	5
645	64	F	HBV	1	2	1	0	＜500	0	＜500	1		A	3	0	1.13	0	1.41	0		0	0（NP）	1.3	1
646	59	M		0							1		A	5	C	60500	1	60500	1	13	1	1（NP）	6.9	＞3		1	1	1	1
647	56	M	HBV	1							1		B	3、5	B	185	1	8.74	1		1	1（NP）	5.2	＞3				1	7
648	66	M	HBV	1			1	5200			1		A	3、5	C	3086	1	1257	1	114	1	1（NP）		＞3		1	3	1	4
649	61	M		0							1		A	3、5、1、3	A2	675	1	269	1		0	0	1.8	2	1	1	7	0	15
650	61	M	HBV	1	2	0	0	＜500	0	＜500	1		B	3	A1	10.27	1	1.91	0	17	0	0（NP）	2.6	1	0	0	15	0	15
651	51	M		0							1		A	3、5	C	317	1	2703	1	19	1	1（NP）		＞3		1	14	0	15
652	58	M	HBV	1	2	0			1	17400000	0			5	C	5344	1	158	1	23	1	1（NP）		＞3		1	1	0	15
653	46	M	HBV	1			0	＜500	1	3100000	1		A	1	A1	9.09	1	3.44	0		1	2	8.5	1	0	0	15	0	15
654	57	M	HBV	1	2		0	＜500	1	1870	1		A	3、5	B	45.3	1	259	1	65	0	0（NP）	2.8	＞3		0	15	0	15
655	58	M		0							0			1	A1	5.4	0	4.22	0		0	0	2.6	1	0	0	15	0	15
656	61	M	HBV	1	1	1	0	＜500	0	＜500	1		A	1、3、5	C	21892	1	60500	1		1	3	6	1		1	2	0	15
657	50	F	HBV	1	2	0			1	39800000	0	Splenauxe		3、2	0	623	1	21	1	12.72	0	0（NP）	1.9	1
658	82	F	HBV	1							1		A	3、5	A1	3.54	0	7.75	1		0	0	5.4	1		1	8	0	15
659	59	M	HBV	1	2	1	0	＜500	1	1370000	1		A	1、5、3	0	1.37	0	1.66	0		0	0	0.5	1	1	1	8	0	15
660	56	M		0							0			3、5	A1	23931	1	54.52	1		0	0（NP）	3	1		0	15	0	15
661	64	F	HBV	1					1	27500	1		A	1	A1	10.1	1	3.66	0		0	0	6	1	0	0	15	0	15
662	75	M	HBV	1	2	1			1	23700000	0			3、5	B	56.83	1	4.21	0	0.95	0	0（NP）	14.7	＞3				1	10
663	38	M	HBV	1			0	＜500	1	24100	1		A	1、5	C	23.9	1	3068	1		1	3	8.5	1		1	4	0	14
664	57	M	HBV	1	0	1	1	303000	0	＜500	0	Splenauxe		1、2	A1			2.51	0		1	2	4.5	1		1	4	1	12
665	68	F	HCV	2	2	1					0	Postsplenectomy		5、3	C	60500	1	1.39	0	28	1	1（NP）	巨大占位	1		1	6	0	14
666	69	M	HBV	1	2	1					1		A	3	C	417	1	225.5	1	4.46	1	1（NP）	7	1
667	68	M	HBV	1	2	0					1		B	1	0	3.08	0	1.46	0		1	2	1.9	1	0	0	14	0	14
668	39	M	HBV	1	0	1	0	＜500	0	＜500	1		A	1、3、2	C	1.84	0	10.89	1		1	3	9.5	1		1	4	0	15
669	67	M	HBV	1	2	1			0	＜500	1		A	1、2	A1	31.23	1	2.3	0		1	2	2.4	1	0	0	15	0	15
670	51	M	HBV	1	2	1	0	＜500	0	＜500	1		A	3、5	C	1.04	0	＜0.605	0	3.47	1	1（NP）	5.5	1		0	15	0	15
671	73	M	HBV	1	0	1	0	＜500	0	＜500	1		A	5	C	7.07	1	3.44	0	15	1	1（NP）	17.6	1				1	7
672	73	M		0							0			1	A1	14.13	1	2.62	0		1	2	17	1	0	0	14	0	14
673	49	M	HBV	1			0	＜500	1	308000	1		A	3、5	B	18490	1	40053	1		1	1（NP）	12.9	＞3		1	3	1	10
674	56	F		0							1		B	1、5	A1	3.51	0				1	2	6	1	0	0	15	0	15
675	59	F	HBV	1	2	1	1	1210			1		A	1	0	4576	1	2.43	0		1	2	2	1	0	0	15	0	15
676	45	F		0							0		A	3、5	B	2069	1	195	1		0	0（NP）	3.3	＞3		1	6	0	15
677	40	M	HBV	1			0	＜500	0	＜500	1		A	5	C	＞60500	1	＞121000	1	13	1	1（NP）	11.4	＞3		1	3
678	68	M		0							1		B	1	C	3	0	2.9	0		1	1	2	1	0	0	15	0	15
679	69	M	HBV	1	2	1	0	＜500			1		A	3	A1	2.79	0	480.7	1	10	0	0（NP）	2.9	1	0	0	15	0	15
680	85	M		0							1		A	3、5	C	99	1	699	1	18	1	1（NP）	10.7	＞3		0	14	0	14
681	72	F	HBV	1					1	3490	1		A	4	C	17.19	1	13.87	1		1	1（NP）	6.6	2
682	53	M	HBV	1			0	＜500	1	1340000	1	Pathological findings of cirrhosis	A	1、2	A1	732	1	3.27	0		1	2	4	1		1	8	0	15
683	46	M	HBV	1	2	1					0			1、5、3	A1	8.99	1	1.54	0		1	2	13	1	1	1	9	0	13
684	73	M	HCV	2			1	6150000			0			3、5	B	5.46	0	14.17	1	23.19	1	1（NP）	6.4	＞3		1	9	0	14
685	76	M	HBV	1	2	1	1	1640000	1	60900000	1		A	1	A1	522	1	3.38	0		0	0	3.9	1	0	0	14	0	14
686	51	M	HBV	1	2	1	0	＜500	0	＜500	0			1、4	A1	3.42	0	2.18	0		0	0	2.5	1	0	0	13	0	13
687	53	F	HBV	1	2	1	0	＜500	0	＜500	1		A	3	A1	1.4	0	1.64	0	12.97	0	0（NP）	3.6	1		0	14	0	14
688	56	M	HBV	1			1	2520	1	7620000	1		A	3、5	B	708.1	1	323.6	1		1	1（NP）	2	＞3		1	1	1	6
689	58	M	HBV	1	2	0	0	＜500			1		A	3、5	A1	68.96	1	6.24	0		0	0（NP）	2.9	1		1	1	0	14
690	77	M	HBV	1	0	0	0	＜500	1	1350000	1		A	4、3	A1	23.3	1	4.64	0	40	0	0(NP)	6	1		0	13	0	13
691	71	F		0							0			1、5	C	47169	1	10474	1		1	3	18	1		1	2	0	13
692	44	M	HBV	1	1	1					1		B	3、5	C	16795	1	38287	1		1	1（NP）		＞3		1	1
693	72	M	HBV	1			0	＜500	1	2000	1		B	3、5	C	37.58	1	4594	1		1	1（NP）	6.1	＞3		1	5	0	14
694	44	M		0							1		B	1、5	C	1088	1	13.95	1		1	3	5.5	＞3		1	2	0	13
695	57	M	HBV	1	1	1			0	＜500	1		A	1、5、3	B	270	1	10	1		1	2	11	2		1	8	0	14
696	53	M	HBV	1	2	1			0	＜500	1		A	3、2	B	611	1	581	1	46	0	0（NP）	5.4	＞3		1	2	1	5
697	62	M		0							0	Splenauxe		3、5	C	9300	1	1.87	0		1	1（NP）	15.8	1		1	10	0	14
698	57	M	HBV	1			0	＜500	0	＜500	1		A	1	0	2.71	0	3.1	0		0	0	2	1	0	0	14	0	14
699	67	M	HBV	1			1	9250	1	8130	1		B	3、5	C			7315	1		1	1（NP）	巨块型	＞3		1	3	1	9
700	73	F	HBV	1	2	1			0	＜500	1		A	3、2	A1	2.87	0	1.45	0	154	0	0（NP）	3.7	1		0	14	0	14
701	54	M	HBV	1	2	1			1	11700000	1		B	2	B	501	1	82.29	1	28	0	0（NP）	3.04	＞3				0	14
702	60	M	HBV	1	0	1			0	＜500	1		B	4	C	121000	1	121000	1		1	1（NP）	3.9	＞3		1	1	1	2
703	60	M	HBV	1			0	＜500	1	5130	1		B	3	B	254	1	4.54	0		0	0（NP）	3.3	＞3	1	1	4	0	14
704	65	F	HBV	1	1	0	1	74400	1	47300	1		B	1、2	A1	1392	1	5.4	0		0	0	4	1	1			0	14
705	75	F	HBV	1	1	0	1	562	0	＜500	1		A	5	C	138.3	1	2400	1		1	1（NP）	2.1	2		1	4	1	7
706	45	M	HBV	1	2	1	0	＜500	0	＜500	1		B	3、5	C	141	1	2.1	0		1	1（NP）	11.1	1		0	14	0	14
707	57	M	HBV	1			1	1020	0	＜500	1		A	3、4	C	7174	1	2325	1		1	1（NP）	1.82	＞3		1	9	0	14
708	59	M	HBV	1			0	＜500			1		A	3、5	B	0.96	0	3.58	0		0	0（NP）		＞3		0	14	0	14
709	63	M	HBV	1	2	1			0	＜500	1		B	3、5	C	3.69	0	60500	1		1	1（NP）	8.6	1		1	2	1	3
710	67	F	HBV	1	2	1	0	＜500	0	＜500	1		A	1、2	A1	3.87	0	3.66	0		1	2	12	1	0	0	14	0	13
711	72	M		0							0			5	C	4.54	0	3.64	0		1	1（NP）	12.1	＞3		1	1
712	56	M	HBV	1	0	1	0	＜500	0	＜500	1		A	1、5	0	55	1	2.72	0		0	0	1.8	1	0	0	14	0	14
713	60	M	HBV	1			0	＜500	1	11800000	0	Splenauxe		1、2	C	12.14	1	4.08	0		1	3	7	＞3		1	3	1	11
714	50	M	HBV	1	2	1	0	＜500	0	＜500	1		A	3、4	B	9035	1	60500	1	25	0	0（NP）		＞3		1	8	0	13
715	74	M	HCV	2	2	0			1	107000	0			3、5	C	474	1	3.58	0	74	1	1（NP）	14	＞3		0	13	0	13
716	44	M	HBV	1			0	＜500	1	2660	1		A	1	A1	2.84	0	2.71	0		0	0	5.2	1	0	0	13	0	13
717	52	M	HBV	1	2	0	0	＜500	1	31400000	1		B	3、5	B	373	1	79	1	13	0	0（NP）	4	＞3		0	13	0	13
718	61	M	HBV	1			0	＜500	0	＜500	1		B	5	C	15348	1	361	1	65	1	1（NP）		＞3		1	12	0	13
719	48	M	HBV	1	2	0			0	＜500	1		A	3、2	C	391.6	1	5.57	0		1	1（NP）		＞3		0	13	0	13
720	69	M		0							1		B	3、5	C	10	1	15.13	1	5.3	1	1（NP）						1	14
721	63	F	HBV	1			0	＜500			1		A	4	B	5945	1	2.23	0		1	1（NP）	4.5	＞3	0	0	13	0	13
722	60	M	HBV	1	2		0	＜500	1	1490000	1		A	3、5	B	6.02	0	4.1	0	35	0	0（NP）		＞3		1	6	0	13
723	55	M	HBV	1			0	＜500			1	Pathological findings of cirrhosis	A	1	A1	283	1	977	1		1	2	2	1	1	1	9	0	13
724	71	F	HCV	2	2	1					0			1、5	A1	1088	1	3.26	0		0	0	2.3	1	0	0	13	0	13
725	63	M		0							1		B	3、5	B	21	1	6.6	0	21	0	0（NP）	4.6	＞3		0	13	0	13
726	33	M	HCV	2	0	1			0	＜500	1		A	3	A1			11.4	1		0	0（NP）	2.2	1	0	0	13	0	13
727	68	M		0							1		A	3	A1	7.47	1			27	0	0（NP）	4.1	1		0	13	0	13
728	72	M	HBV	1	2	1			0	＜500	0	Splenauxe		3、5	C	60500	1				1	1（NP）	20	1		1	1	1	2
729	65	M		0							0			1	A1	6.64	0				0	0	2.2	1	未复查过			0	13
